# Supplementary material for: Leveraging the potential of nature to meet net zero greenhouse gas emissions in Washington State
Source: PeerJ. 2021 Jul 21;9:e11802. doi: 10.7717/peerj.11802 (PMC8308619; doi:10.7717/peerj.11802)
Supplement: Supplemental Information 2 — A data dictionary is included as a tab in this file. [file peerj-09-11802-s002.xlsx]

## Sheet: S2
activity	type	county	baseline	cv	seq_rate	seq_rate_sd	ac_stock	ac_stock_sd	rate_mean	rate_sd	stock_mean	stock_sd	fire_mean	fire_sd	mean_reveg
reforestation_low	seq	Ferry	6771.74	0.641186	na	na	na	na	(see Supplemental Table S2)	(see Supplemental Table S2)	na	na	12784.6	10561.3	0.00259531
reforestation_moderate	seq	Ferry	7569.38	0.848136	na	na	na	na	(see Supplemental Table S2)	(see Supplemental Table S2)	na	na	10065.6	8924.73	0.000283143
reforestation_high	seq	Ferry	0	0	na	na	na	na	(see Supplemental Table S2)	(see Supplemental Table S2)	na	na	0	0	0
reforestation_low	seq	Chelan	20707.4	0.628668	na	na	na	na	(see Supplemental Table S2)	(see Supplemental Table S2)	na	na	25560.6	32938.6	0.00906053
reforestation_moderate	seq	Chelan	4029.77	1	na	na	na	na	(see Supplemental Table S2)	(see Supplemental Table S2)	na	na	2447.78	3104.49	0.00267488
reforestation_high	seq	Chelan	0	0	na	na	na	na	(see Supplemental Table S2)	(see Supplemental Table S2)	na	na	0	0	0
reforestation_low	seq	Columbia	6249.45	1	na	na	na	na	(see Supplemental Table S2)	(see Supplemental Table S2)	na	na	4643.28	5483.01	0.0135486
reforestation_moderate	seq	Columbia	26934.8	1	na	na	na	na	(see Supplemental Table S2)	(see Supplemental Table S2)	na	na	7360.2	17924.4	0.0117103
reforestation_high	seq	Columbia	0	0	na	na	na	na	(see Supplemental Table S2)	(see Supplemental Table S2)	na	na	0	0	0
reforestation_low	seq	Garfield	4061.55	0.902303	na	na	na	na	(see Supplemental Table S2)	(see Supplemental Table S2)	na	na	4922.46	4501.32	0.00349216
reforestation_moderate	seq	Garfield	16202.4	1	na	na	na	na	(see Supplemental Table S2)	(see Supplemental Table S2)	na	na	3925.44	9559.7	0.0241234
reforestation_high	seq	Garfield	0	0	na	na	na	na	(see Supplemental Table S2)	(see Supplemental Table S2)	na	na	0	0	0
reforestation_low	seq	Kittitas	0	0	na	na	na	na	(see Supplemental Table S2)	(see Supplemental Table S2)	na	na	1.98	0	0.409091
reforestation_moderate	seq	Kittitas	0	0	na	na	na	na	(see Supplemental Table S2)	(see Supplemental Table S2)	na	na	0	0	0
reforestation_high	seq	Kittitas	0	0	na	na	na	na	(see Supplemental Table S2)	(see Supplemental Table S2)	na	na	0	0	0
reforestation_low	seq	Okanogan	35727.8	1	na	na	na	na	(see Supplemental Table S2)	(see Supplemental Table S2)	na	na	24639.1	29269	0.00313002
reforestation_moderate	seq	Okanogan	21.375	0.707107	na	na	na	na	(see Supplemental Table S2)	(see Supplemental Table S2)	na	na	22.275	30.2288	0.00808081
reforestation_high	seq	Okanogan	0	0	na	na	na	na	(see Supplemental Table S2)	(see Supplemental Table S2)	na	na	0	0	0
reforestation_low	seq	Yakima	0	0	na	na	na	na	(see Supplemental Table S2)	(see Supplemental Table S2)	na	na	4.68	0	0.961538
reforestation_moderate	seq	Yakima	0	0	na	na	na	na	(see Supplemental Table S2)	(see Supplemental Table S2)	na	na	0	0	0
reforestation_high	seq	Yakima	0.1	0.1	na	na	na	na	(see Supplemental Table S2)	(see Supplemental Table S2)	na	na	0	0.1	0
reforestation_low	seq	Null	0	0	na	na	na	na	(see Supplemental Table S2)	(see Supplemental Table S2)	na	na	0	0	0
reforestation_moderate	seq	Null	0	0	na	na	na	na	(see Supplemental Table S2)	(see Supplemental Table S2)	na	na	0	0	0
reforestation_high	seq	Null	0	0	na	na	na	na	(see Supplemental Table S2)	(see Supplemental Table S2)	na	na	0	0	0
AC_forest_to_urban	AC	Adams	0	0.1	0	0	0	0	na	na	na	na	na	na	na
AC_forest_to_rural	AC	Adams	0	0.1	0	0	0	0	na	na	na	na	na	na	na
AC_sage_to_iag	AC	Adams	19.1902	0.1	0.8	0.2	0.172565	0.0431413	na	na	na	na	na	na	na
restor_iag_to_sage	seq	Adams	0	0.1	0.3	0.075	0	0	na	na	na	na	na	na	na
restor_to_tidal_wetland	AC	Adams	0	0.1	8.4	1.03	0	0	na	na	na	na	na	na	na
restor_ripforest	seq	Adams	0	0.1	14.775	0.444	0	0	na	na	na	na	na	na	na
AC_grassland_to_ag	AC	Adams	126.244	0.1	0	0	5.89184	0.58715	na	na	na	na	na	na	na
cover_crop_use	seq	Adams	1197.06	0.1	1.17	0.29	0	0	na	na	na	na	na	na	na
no_till_ag	seq	Adams	9686.16	0.1	0.12	0.53	0	0	na	na	na	na	na	na	na
N_management	AC	Adams	17355	0.00581221	0	0	2.98	7.57	na	na	na	na	na	na	na
AC_forest_to_urban	AC	Asotin	0	0.1	1.72861	1.3777	190.483	98.437	na	na	na	na	na	na	na
AC_forest_to_rural	AC	Asotin	11.9787	0.1	0.864303	0.688849	113.383	58.5934	na	na	na	na	na	na	na
AC_sage_to_iag	AC	Asotin	99.3637	0.1	0.8	0.2	0.893514	0.223379	na	na	na	na	na	na	na
restor_iag_to_sage	seq	Asotin	15.6234	0.1	0.3	0.075	0	0	na	na	na	na	na	na	na
restor_to_tidal_wetland	AC	Asotin	0	0.1	8.4	1.03	0	0	na	na	na	na	na	na	na
restor_ripforest	seq	Asotin	5.64473	0.1	14.775	0.444	0	0	na	na	na	na	na	na	na
AC_grassland_to_ag	AC	Asotin	78.5732	0.1	0	0	3.66703	0.365437	na	na	na	na	na	na	na
cover_crop_use	seq	Asotin	89.0309	0.1	1.17	0.29	0	0	na	na	na	na	na	na	na
no_till_ag	seq	Asotin	15224.3	0.1	0.12	0.53	0	0	na	na	na	na	na	na	na
N_management	AC	Asotin	706.012	0.13863	0	0	2.98	7.57	na	na	na	na	na	na	na
AC_forest_to_urban	AC	Benton	0	0.1	0	0	0	0	na	na	na	na	na	na	na
AC_forest_to_rural	AC	Benton	0	0.1	0	0	0	0	na	na	na	na	na	na	na
AC_sage_to_iag	AC	Benton	484.423	0.1	0.8	0.2	4.35611	1.08903	na	na	na	na	na	na	na
restor_iag_to_sage	seq	Benton	0	0.1	0.3	0.075	0	0	na	na	na	na	na	na	na
restor_to_tidal_wetland	AC	Benton	0	0.1	8.4	1.03	0	0	na	na	na	na	na	na	na
restor_ripforest	seq	Benton	0	0.1	14.775	0.444	0	0	na	na	na	na	na	na	na
AC_grassland_to_ag	AC	Benton	42.5301	0.1	0	0	1.98489	0.197804	na	na	na	na	na	na	na
cover_crop_use	seq	Benton	7816.91	0.1	1.17	0.29	0	0	na	na	na	na	na	na	na
no_till_ag	seq	Benton	51071.4	0.1	0.12	0.53	0	0	na	na	na	na	na	na	na
N_management	AC	Benton	21549.9	0.0046919	0	0	2.98	7.57	na	na	na	na	na	na	na
AC_forest_to_urban	AC	Chelan	6.7839	0.1	1.18533	0.657265	236.338	98.437	na	na	na	na	na	na	na
AC_forest_to_rural	AC	Chelan	60.7072	0.1	0.592665	0.328633	140.677	58.5934	na	na	na	na	na	na	na
AC_sage_to_iag	AC	Chelan	280.55	0.1	0.8	0.2	2.52281	0.630702	na	na	na	na	na	na	na
restor_iag_to_sage	seq	Chelan	7.60823	0.1	0.3	0.075	0	0	na	na	na	na	na	na	na
restor_to_tidal_wetland	AC	Chelan	0	0.1	8.4	1.03	0	0	na	na	na	na	na	na	na
restor_ripforest	seq	Chelan	0.867894	0.1	14.775	0.444	0	0	na	na	na	na	na	na	na
AC_grassland_to_ag	AC	Chelan	5.84661	0.1	0	0	0.272863	0.0271921	na	na	na	na	na	na	na
cover_crop_use	seq	Chelan	1606.2	0.1	1.17	0.29	0	0	na	na	na	na	na	na	na
no_till_ag	seq	Chelan	156.209	0.1	0.12	0.53	0	0	na	na	na	na	na	na	na
N_management	AC	Chelan	1938.31	0.0503912	0	0	2.98	7.57	na	na	na	na	na	na	na
AC_forest_to_urban	AC	Clallam	1.58897	0.1	1.63688	0.373046	360.699	98.437	na	na	na	na	na	na	na
AC_forest_to_rural	AC	Clallam	97.3843	0.1	0.818442	0.186523	214.702	58.5934	na	na	na	na	na	na	na
AC_sage_to_iag	AC	Clallam	0	0.1	0.8	0.2	0	0	na	na	na	na	na	na	na
restor_iag_to_sage	seq	Clallam	0	0.1	0.3	0.075	0	0	na	na	na	na	na	na	na
restor_to_tidal_wetland	AC	Clallam	0.00256973	0.1	8.4	1.03	0	0	na	na	na	na	na	na	na
restor_ripforest	seq	Clallam	32.5495	0.1	14.775	0.444	0	0	na	na	na	na	na	na	na
AC_grassland_to_ag	AC	Clallam	6.96056	0.1	0	0	0.324851	0.0323729	na	na	na	na	na	na	na
cover_crop_use	seq	Clallam	59.0842	0.1	1.17	0.29	0	0	na	na	na	na	na	na	na
no_till_ag	seq	Clallam	220.554	0.1	0.12	0.53	0	0	na	na	na	na	na	na	na
N_management	AC	Clallam	189.791	0.516414	0	0	2.98	7.57	na	na	na	na	na	na	na
AC_forest_to_urban	AC	Clark	4.79615	0.1	0.282221	0.111619	380.978	98.437	na	na	na	na	na	na	na
AC_forest_to_rural	AC	Clark	325.443	0.1	0.141111	0.0558093	226.773	58.5934	na	na	na	na	na	na	na
AC_sage_to_iag	AC	Clark	0	0.1	0.8	0.2	0	0	na	na	na	na	na	na	na
restor_iag_to_sage	seq	Clark	0	0.1	0.3	0.075	0	0	na	na	na	na	na	na	na
restor_to_tidal_wetland	AC	Clark	6.91379	0.1	8.4	1.03	0	0	na	na	na	na	na	na	na
restor_ripforest	seq	Clark	9.62201	0.1	14.775	0.444	0	0	na	na	na	na	na	na	na
AC_grassland_to_ag	AC	Clark	19.5883	0.1	0	0	0.914189	0.0911033	na	na	na	na	na	na	na
cover_crop_use	seq	Clark	282.876	0.1	1.17	0.29	0	0	na	na	na	na	na	na	na
no_till_ag	seq	Clark	176.848	0.1	0.12	0.53	0	0	na	na	na	na	na	na	na
N_management	AC	Clark	595.17	0.164521	0	0	2.98	7.57	na	na	na	na	na	na	na
AC_forest_to_urban	AC	Columbia	0.00102876	0.1	0.0987775	0.0708531	164.196	98.437	na	na	na	na	na	na	na
AC_forest_to_rural	AC	Columbia	4.8689	0.1	0.0493887	0.0354265	97.7356	58.5934	na	na	na	na	na	na	na
AC_sage_to_iag	AC	Columbia	37.5313	0.1	0.8	0.2	0.337495	0.0843737	na	na	na	na	na	na	na
restor_iag_to_sage	seq	Columbia	2.22746	0.1	0.3	0.075	0	0	na	na	na	na	na	na	na
restor_to_tidal_wetland	AC	Columbia	0	0.1	8.4	1.03	0	0	na	na	na	na	na	na	na
restor_ripforest	seq	Columbia	22.3602	0.1	14.775	0.444	0	0	na	na	na	na	na	na	na
AC_grassland_to_ag	AC	Columbia	41.944	0.1	0	0	1.95754	0.195078	na	na	na	na	na	na	na
cover_crop_use	seq	Columbia	61.917	0.1	1.17	0.29	0	0	na	na	na	na	na	na	na
no_till_ag	seq	Columbia	18487.7	0.1	0.12	0.53	0	0	na	na	na	na	na	na	na
N_management	AC	Columbia	2324.41	0.0419537	0	0	2.98	7.57	na	na	na	na	na	na	na
AC_forest_to_urban	AC	Cowlitz	5.62865	0.1	1.80622	0.388698	332.328	98.437	na	na	na	na	na	na	na
AC_forest_to_rural	AC	Cowlitz	248.73	0.1	0.903108	0.194349	197.814	58.5934	na	na	na	na	na	na	na
AC_sage_to_iag	AC	Cowlitz	0	0.1	0.8	0.2	0	0	na	na	na	na	na	na	na
restor_iag_to_sage	seq	Cowlitz	0	0.1	0.3	0.075	0	0	na	na	na	na	na	na	na
restor_to_tidal_wetland	AC	Cowlitz	11.0931	0.1	8.4	1.03	0	0	na	na	na	na	na	na	na
restor_ripforest	seq	Cowlitz	22.0869	0.1	14.775	0.444	0	0	na	na	na	na	na	na	na
AC_grassland_to_ag	AC	Cowlitz	6.29806	0.1	0	0	0.293932	0.0292917	na	na	na	na	na	na	na
cover_crop_use	seq	Cowlitz	4.04686	0.1	1.17	0.29	0	0	na	na	na	na	na	na	na
no_till_ag	seq	Cowlitz	76.4857	0.1	0.12	0.53	0	0	na	na	na	na	na	na	na
N_management	AC	Cowlitz	505.448	0.193708	0	0	2.98	7.57	na	na	na	na	na	na	na
AC_forest_to_urban	AC	Douglas	0	0.1	1.03716	0	191.267	98.437	na	na	na	na	na	na	na
AC_forest_to_rural	AC	Douglas	15.3894	0.1	0.518582	0	113.849	58.5934	na	na	na	na	na	na	na
AC_sage_to_iag	AC	Douglas	588.007	0.1	0.8	0.2	5.28757	1.32189	na	na	na	na	na	na	na
restor_iag_to_sage	seq	Douglas	29.8589	0.1	0.3	0.075	0	0	na	na	na	na	na	na	na
restor_to_tidal_wetland	AC	Douglas	0	0.1	8.4	1.03	0	0	na	na	na	na	na	na	na
restor_ripforest	seq	Douglas	0	0.1	14.775	0.444	0	0	na	na	na	na	na	na	na
AC_grassland_to_ag	AC	Douglas	103.232	0.1	0	0	4.81786	0.480123	na	na	na	na	na	na	na
cover_crop_use	seq	Douglas	1091.44	0.1	1.17	0.29	0	0	na	na	na	na	na	na	na
no_till_ag	seq	Douglas	28418.3	0.1	0.12	0.53	0	0	na	na	na	na	na	na	na
N_management	AC	Douglas	3790.86	0.0256898	0	0	2.98	7.57	na	na	na	na	na	na	na
AC_forest_to_urban	AC	Ferry	0	0.1	0.740831	0.136091	259.94	98.437	na	na	na	na	na	na	na
AC_forest_to_rural	AC	Ferry	48.4893	0.1	0.370415	0.0680453	154.726	58.5934	na	na	na	na	na	na	na
AC_sage_to_iag	AC	Ferry	43.0903	0.1	0.8	0.2	0.387484	0.0968709	na	na	na	na	na	na	na
restor_iag_to_sage	seq	Ferry	0	0.1	0.3	0.075	0	0	na	na	na	na	na	na	na
restor_to_tidal_wetland	AC	Ferry	0	0.1	8.4	1.03	0	0	na	na	na	na	na	na	na
restor_ripforest	seq	Ferry	0	0.1	14.775	0.444	0	0	na	na	na	na	na	na	na
AC_grassland_to_ag	AC	Ferry	3.88091	0.1	0	0	0.181123	0.0180498	na	na	na	na	na	na	na
cover_crop_use	seq	Ferry	0	0.1	1.17	0.29	0	0	na	na	na	na	na	na	na
no_till_ag	seq	Ferry	118.573	0.1	0.12	0.53	0	0	na	na	na	na	na	na	na
N_management	AC	Ferry	62.6495	1.56492	0	0	2.98	7.57	na	na	na	na	na	na	na
AC_forest_to_urban	AC	Franklin	0	0.1	0	0	0	0	na	na	na	na	na	na	na
AC_forest_to_rural	AC	Franklin	0	0.1	0	0	0	0	na	na	na	na	na	na	na
AC_sage_to_iag	AC	Franklin	276.078	0.1	0.8	0.2	2.48259	0.620648	na	na	na	na	na	na	na
restor_iag_to_sage	seq	Franklin	0	0.1	0.3	0.075	0	0	na	na	na	na	na	na	na
restor_to_tidal_wetland	AC	Franklin	0	0.1	8.4	1.03	0	0	na	na	na	na	na	na	na
restor_ripforest	seq	Franklin	0	0.1	14.775	0.444	0	0	na	na	na	na	na	na	na
AC_grassland_to_ag	AC	Franklin	50.3621	0.1	0	0	2.35041	0.23423	na	na	na	na	na	na	na
cover_crop_use	seq	Franklin	6196.55	0.1	1.17	0.29	0	0	na	na	na	na	na	na	na
no_till_ag	seq	Franklin	7455.93	0.1	0.12	0.53	0	0	na	na	na	na	na	na	na
N_management	AC	Franklin	19936.9	0.155661	0	0	2.98	7.57	na	na	na	na	na	na	na
AC_forest_to_urban	AC	Garfield	0	0.1	0	0	121.195	98.437	na	na	na	na	na	na	na
AC_forest_to_rural	AC	Garfield	9.52477	0.1	0	0	72.1401	58.5934	na	na	na	na	na	na	na
AC_sage_to_iag	AC	Garfield	-10.1605	0.1	0.8	0.2	-0.0913672	-0.0228418	na	na	na	na	na	na	na
restor_iag_to_sage	seq	Garfield	0	0.1	0.3	0.075	0	0	na	na	na	na	na	na	na
restor_to_tidal_wetland	AC	Garfield	0	0.1	8.4	1.03	0	0	na	na	na	na	na	na	na
restor_ripforest	seq	Garfield	7.85889	0.1	14.775	0.444	0	0	na	na	na	na	na	na	na
AC_grassland_to_ag	AC	Garfield	57.2418	0.1	0	0	2.67149	0.266227	na	na	na	na	na	na	na
cover_crop_use	seq	Garfield	340.746	0.1	1.17	0.29	0	0	na	na	na	na	na	na	na
no_till_ag	seq	Garfield	37970.9	0.1	0.12	0.53	0	0	na	na	na	na	na	na	na
N_management	AC	Garfield	2438.51	0.0399963	0	0	2.98	7.57	na	na	na	na	na	na	na
AC_forest_to_urban	AC	Grant	0	0.1	0	0	0	0	na	na	na	na	na	na	na
AC_forest_to_rural	AC	Grant	0	0.1	0	0	0	0	na	na	na	na	na	na	na
AC_sage_to_iag	AC	Grant	413.236	0.1	0.8	0.2	3.71596	0.928991	na	na	na	na	na	na	na
restor_iag_to_sage	seq	Grant	4.53874	0.1	0.3	0.075	0	0	na	na	na	na	na	na	na
restor_to_tidal_wetland	AC	Grant	0	0.1	8.4	1.03	0	0	na	na	na	na	na	na	na
restor_ripforest	seq	Grant	0	0.1	14.775	0.444	0	0	na	na	na	na	na	na	na
AC_grassland_to_ag	AC	Grant	44.0995	0.1	0	0	2.05813	0.205103	na	na	na	na	na	na	na
cover_crop_use	seq	Grant	20522	0.1	1.17	0.29	0	0	na	na	na	na	na	na	na
no_till_ag	seq	Grant	13836.2	0.1	0.12	0.53	0	0	na	na	na	na	na	na	na
N_management	AC	Grant	43785.3	0.00289509	0	0	2.98	7.57	na	na	na	na	na	na	na
AC_forest_to_urban	AC	Grays Harbor	5.8795	0.1	0.338666	0.0510369	339.229	98.437	na	na	na	na	na	na	na
AC_forest_to_rural	AC	Grays Harbor	91.3635	0.1	0.169333	0.0255185	201.922	58.5934	na	na	na	na	na	na	na
AC_sage_to_iag	AC	Grays Harbor	0	0.1	0.8	0.2	0	0	na	na	na	na	na	na	na
restor_iag_to_sage	seq	Grays Harbor	0	0.1	0.3	0.075	0	0	na	na	na	na	na	na	na
restor_to_tidal_wetland	AC	Grays Harbor	8.52223	0.1	8.4	1.03	0	0	na	na	na	na	na	na	na
restor_ripforest	seq	Grays Harbor	9.24615	0.1	14.775	0.444	0	0	na	na	na	na	na	na	na
AC_grassland_to_ag	AC	Grays Harbor	7.32518	0.1	0	0	0.341868	0.0340688	na	na	na	na	na	na	na
cover_crop_use	seq	Grays Harbor	1465.37	0.1	1.17	0.29	0	0	na	na	na	na	na	na	na
no_till_ag	seq	Grays Harbor	72.0341	0.1	0.12	0.53	0	0	na	na	na	na	na	na	na
N_management	AC	Grays Harbor	678.089	0.144339	0	0	2.98	7.57	na	na	na	na	na	na	na
AC_forest_to_urban	AC	Island	1.57737	0.1	1.524	0.954631	314.346	98.437	na	na	na	na	na	na	na
AC_forest_to_rural	AC	Island	200.783	0.1	0.761998	0.477315	187.11	58.5934	na	na	na	na	na	na	na
AC_sage_to_iag	AC	Island	0	0.1	0.8	0.2	0	0	na	na	na	na	na	na	na
restor_iag_to_sage	seq	Island	0	0.1	0.3	0.075	0	0	na	na	na	na	na	na	na
restor_to_tidal_wetland	AC	Island	1.80101	0.1	8.4	1.03	0	0	na	na	na	na	na	na	na
restor_ripforest	seq	Island	0.0410029	0.1	14.775	0.444	0	0	na	na	na	na	na	na	na
AC_grassland_to_ag	AC	Island	5.37854	0.1	0	0	0.251018	0.0250151	na	na	na	na	na	na	na
cover_crop_use	seq	Island	42.0873	0.1	1.17	0.29	0	0	na	na	na	na	na	na	na
no_till_ag	seq	Island	76.4857	0.1	0.12	0.53	0	0	na	na	na	na	na	na	na
N_management	AC	Island	174.767	0.560788	0	0	2.98	7.57	na	na	na	na	na	na	na
AC_forest_to_urban	AC	Jefferson	8.91188	0.1	1.016	0.310489	354.157	98.437	na	na	na	na	na	na	na
AC_forest_to_rural	AC	Jefferson	143.418	0.1	0.507998	0.155244	210.808	58.5934	na	na	na	na	na	na	na
AC_sage_to_iag	AC	Jefferson	-0.752155	0.1	0.8	0.2	-0.00676365	-0.00169091	na	na	na	na	na	na	na
restor_iag_to_sage	seq	Jefferson	0	0.1	0.3	0.075	0	0	na	na	na	na	na	na	na
restor_to_tidal_wetland	AC	Jefferson	2.27718	0.1	8.4	1.03	0	0	na	na	na	na	na	na	na
restor_ripforest	seq	Jefferson	16.3123	0.1	14.775	0.444	0	0	na	na	na	na	na	na	na
AC_grassland_to_ag	AC	Jefferson	1.92506	0.1	0	0	0.089843	0.00895329	na	na	na	na	na	na	na
cover_crop_use	seq	Jefferson	22.2577	0.1	1.17	0.29	0	0	na	na	na	na	na	na	na
no_till_ag	seq	Jefferson	44.1108	0.1	0.12	0.53	0	0	na	na	na	na	na	na	na
N_management	AC	Jefferson	39.1205	2.50634	0	0	2.98	7.57	na	na	na	na	na	na	na
AC_forest_to_urban	AC	King	167.373	0.1	0.903108	0.254406	351.795	98.437	na	na	na	na	na	na	na
AC_forest_to_rural	AC	King	284.798	0.1	0.451554	0.127203	209.402	58.5934	na	na	na	na	na	na	na
AC_sage_to_iag	AC	King	0.00186162	0.1	0.8	0.2	1.67e-05	4.19e-06	na	na	na	na	na	na	na
restor_iag_to_sage	seq	King	0	0.1	0.3	0.075	0	0	na	na	na	na	na	na	na
restor_to_tidal_wetland	AC	King	0.014577	0.1	8.4	1.03	0	0	na	na	na	na	na	na	na
restor_ripforest	seq	King	11.9387	0.1	14.775	0.444	0	0	na	na	na	na	na	na	na
AC_grassland_to_ag	AC	King	11.2505	0.1	0	0	0.525066	0.0523253	na	na	na	na	na	na	na
cover_crop_use	seq	King	271.544	0.1	1.17	0.29	0	0	na	na	na	na	na	na	na
no_till_ag	seq	King	165.517	0.1	0.12	0.53	0	0	na	na	na	na	na	na	na
N_management	AC	King	533.371	0.183606	0	0	2.98	7.57	na	na	na	na	na	na	na
AC_forest_to_urban	AC	Kitsap	18.4148	0.1	0.507998	0.174091	465.195	98.437	na	na	na	na	na	na	na
AC_forest_to_rural	AC	Kitsap	284.38	0.1	0.253999	0.0870455	276.902	58.5934	na	na	na	na	na	na	na
AC_sage_to_iag	AC	Kitsap	0	0.1	0.8	0.2	0	0	na	na	na	na	na	na	na
restor_iag_to_sage	seq	Kitsap	0	0.1	0.3	0.075	0	0	na	na	na	na	na	na	na
restor_to_tidal_wetland	AC	Kitsap	0	0.1	8.4	1.03	0	0	na	na	na	na	na	na	na
restor_ripforest	seq	Kitsap	1.95447	0.1	14.775	0.444	0	0	na	na	na	na	na	na	na
AC_grassland_to_ag	AC	Kitsap	1.39003	0.1	0	0	0.0648728	0.00646489	na	na	na	na	na	na	na
cover_crop_use	seq	Kitsap	51.3951	0.1	1.17	0.29	0	0	na	na	na	na	na	na	na
no_till_ag	seq	Kitsap	22.2577	0.1	0.12	0.53	0	0	na	na	na	na	na	na	na
N_management	AC	Kitsap	102.053	0.960633	0	0	2.98	7.57	na	na	na	na	na	na	na
AC_forest_to_urban	AC	Kittitas	0.432861	0.1	1.53105	0.534184	281.861	98.437	na	na	na	na	na	na	na
AC_forest_to_rural	AC	Kittitas	124.148	0.1	0.765525	0.267092	167.775	58.5934	na	na	na	na	na	na	na
AC_sage_to_iag	AC	Kittitas	410.31	0.1	0.8	0.2	3.68965	0.922413	na	na	na	na	na	na	na
restor_iag_to_sage	seq	Kittitas	0.0193956	0.1	0.3	0.075	0	0	na	na	na	na	na	na	na
restor_to_tidal_wetland	AC	Kittitas	0	0.1	8.4	1.03	0	0	na	na	na	na	na	na	na
restor_ripforest	seq	Kittitas	10.4557	0.1	14.775	0.444	0	0	na	na	na	na	na	na	na
AC_grassland_to_ag	AC	Kittitas	18.7635	0.1	0	0	0.875696	0.0872673	na	na	na	na	na	na	na
cover_crop_use	seq	Kittitas	689.585	0.1	1.17	0.29	0	0	na	na	na	na	na	na	na
no_till_ag	seq	Kittitas	459.723	0.1	0.12	0.53	0	0	na	na	na	na	na	na	na
N_management	AC	Kittitas	3416.52	0.028507	0	0	2.98	7.57	na	na	na	na	na	na	na
AC_forest_to_urban	AC	Klickitat	0.493432	0.1	0.592665	0.118059	223.011	98.437	na	na	na	na	na	na	na
AC_forest_to_rural	AC	Klickitat	178.841	0.1	0.296332	0.0590294	132.744	58.5934	na	na	na	na	na	na	na
AC_sage_to_iag	AC	Klickitat	204.806	0.1	0.8	0.2	1.84169	0.460423	na	na	na	na	na	na	na
restor_iag_to_sage	seq	Klickitat	136.058	0.1	0.3	0.075	0	0	na	na	na	na	na	na	na
restor_to_tidal_wetland	AC	Klickitat	0	0.1	8.4	1.03	0	0	na	na	na	na	na	na	na
restor_ripforest	seq	Klickitat	3.17089	0.1	14.775	0.444	0	0	na	na	na	na	na	na	na
AC_grassland_to_ag	AC	Klickitat	138.932	0.1	0	0	6.484	0.646162	na	na	na	na	na	na	na
cover_crop_use	seq	Klickitat	1060.68	0.1	1.17	0.29	0	0	na	na	na	na	na	na	na
no_till_ag	seq	Klickitat	18783.1	0.1	0.12	0.53	0	0	na	na	na	na	na	na	na
N_management	AC	Klickitat	1656.53	0.0589918	0	0	2.98	7.57	na	na	na	na	na	na	na
AC_forest_to_urban	AC	Lewis	22.6844	0.1	2.03199	0.354176	321.02	98.437	na	na	na	na	na	na	na
AC_forest_to_rural	AC	Lewis	379.771	0.1	1.016	0.177088	191.083	58.5934	na	na	na	na	na	na	na
AC_sage_to_iag	AC	Lewis	0	0.1	0.8	0.2	0	0	na	na	na	na	na	na	na
restor_iag_to_sage	seq	Lewis	0	0.1	0.3	0.075	0	0	na	na	na	na	na	na	na
restor_to_tidal_wetland	AC	Lewis	0	0.1	8.4	1.03	0	0	na	na	na	na	na	na	na
restor_ripforest	seq	Lewis	9.38283	0.1	14.775	0.444	0	0	na	na	na	na	na	na	na
AC_grassland_to_ag	AC	Lewis	29.959	0.1	0	0	1.39819	0.139337	na	na	na	na	na	na	na
cover_crop_use	seq	Lewis	855.506	0.1	1.17	0.29	0	0	na	na	na	na	na	na	na
no_till_ag	seq	Lewis	345.197	0.1	0.12	0.53	0	0	na	na	na	na	na	na	na
N_management	AC	Lewis	740.738	0.132119	0	0	2.98	7.57	na	na	na	na	na	na	na
AC_forest_to_urban	AC	Lincoln	6.82133	0.1	0.839608	0.435841	182.331	98.437	na	na	na	na	na	na	na
AC_forest_to_rural	AC	Lincoln	74.9518	0.1	0.419804	0.21792	108.53	58.5934	na	na	na	na	na	na	na
AC_sage_to_iag	AC	Lincoln	355.079	0.1	0.8	0.2	3.193	0.79825	na	na	na	na	na	na	na
restor_iag_to_sage	seq	Lincoln	2.66618	0.1	0.3	0.075	0	0	na	na	na	na	na	na	na
restor_to_tidal_wetland	AC	Lincoln	0	0.1	8.4	1.03	0	0	na	na	na	na	na	na	na
restor_ripforest	seq	Lincoln	0	0.1	14.775	0.444	0	0	na	na	na	na	na	na	na
AC_grassland_to_ag	AC	Lincoln	79.8086	0.1	0	0	3.72469	0.371183	na	na	na	na	na	na	na
cover_crop_use	seq	Lincoln	426.944	0.1	1.17	0.29	0	0	na	na	na	na	na	na	na
no_till_ag	seq	Lincoln	67708.4	0.1	0.12	0.53	0	0	na	na	na	na	na	na	na
N_management	AC	Lincoln	8392.76	0.0116266	0	0	2.98	7.57	na	na	na	na	na	na	na
AC_forest_to_urban	AC	Mason	5.78047	0.1	1.41111	0.364348	279.589	98.437	na	na	na	na	na	na	na
AC_forest_to_rural	AC	Mason	255.544	0.1	0.705553	0.182174	166.422	58.5934	na	na	na	na	na	na	na
AC_sage_to_iag	AC	Mason	-0.104985	0.1	0.8	0.2	-0.000944066	-0.000236016	na	na	na	na	na	na	na
restor_iag_to_sage	seq	Mason	0	0.1	0.3	0.075	0	0	na	na	na	na	na	na	na
restor_to_tidal_wetland	AC	Mason	10.2562	0.1	8.4	1.03	0	0	na	na	na	na	na	na	na
restor_ripforest	seq	Mason	48.7114	0.1	14.775	0.444	0	0	na	na	na	na	na	na	na
AC_grassland_to_ag	AC	Mason	2.14942	0.1	0	0	0.100314	0.00999675	na	na	na	na	na	na	na
cover_crop_use	seq	Mason	6.87966	0.1	1.17	0.29	0	0	na	na	na	na	na	na	na
no_till_ag	seq	Mason	54.2279	0.1	0.12	0.53	0	0	na	na	na	na	na	na	na
N_management	AC	Mason	71.5792	1.36973	0	0	2.98	7.57	na	na	na	na	na	na	na
AC_forest_to_urban	AC	Okanogan	0.460678	0.1	0.197555	0.0415853	195.123	98.437	na	na	na	na	na	na	na
AC_forest_to_rural	AC	Okanogan	87.9433	0.1	0.0987775	0.0207927	116.145	58.5934	na	na	na	na	na	na	na
AC_sage_to_iag	AC	Okanogan	1251.25	0.1	0.8	0.2	11.2517	2.81292	na	na	na	na	na	na	na
restor_iag_to_sage	seq	Okanogan	96.5173	0.1	0.3	0.075	0	0	na	na	na	na	na	na	na
restor_to_tidal_wetland	AC	Okanogan	0	0.1	8.4	1.03	0	0	na	na	na	na	na	na	na
restor_ripforest	seq	Okanogan	0.43053	0.1	14.775	0.444	0	0	na	na	na	na	na	na	na
AC_grassland_to_ag	AC	Okanogan	15.3645	0.1	0	0	0.717066	0.071459	na	na	na	na	na	na	na
cover_crop_use	seq	Okanogan	871.694	0.1	1.17	0.29	0	0	na	na	na	na	na	na	na
no_till_ag	seq	Okanogan	5596.4	0.1	0.12	0.53	0	0	na	na	na	na	na	na	na
N_management	AC	Okanogan	3017.52	0.0323358	0	0	2.98	7.57	na	na	na	na	na	na	na
AC_forest_to_urban	AC	Pacific	4.24637	0.1	1.69333	0.325288	366.626	98.437	na	na	na	na	na	na	na
AC_forest_to_rural	AC	Pacific	43.8668	0.1	0.846664	0.162644	218.23	58.5934	na	na	na	na	na	na	na
AC_sage_to_iag	AC	Pacific	0	0.1	0.8	0.2	0	0	na	na	na	na	na	na	na
restor_iag_to_sage	seq	Pacific	0	0.1	0.3	0.075	0	0	na	na	na	na	na	na	na
restor_to_tidal_wetland	AC	Pacific	9.33752	0.1	8.4	1.03	0	0	na	na	na	na	na	na	na
restor_ripforest	seq	Pacific	0.341691	0.1	14.775	0.444	0	0	na	na	na	na	na	na	na
AC_grassland_to_ag	AC	Pacific	2.30544	0.1	0	0	0.107595	0.0107224	na	na	na	na	na	na	na
cover_crop_use	seq	Pacific	27.9233	0.1	1.17	0.29	0	0	na	na	na	na	na	na	na
no_till_ag	seq	Pacific	37.6358	0.1	0.12	0.53	0	0	na	na	na	na	na	na	na
N_management	AC	Pacific	176.893	0.554072	0	0	2.98	7.57	na	na	na	na	na	na	na
AC_forest_to_urban	AC	Pend Oreille	3.20175	0.1	0.493887	0.139918	250.021	98.437	na	na	na	na	na	na	na
AC_forest_to_rural	AC	Pend Oreille	71.1049	0.1	0.246944	0.0699591	148.822	58.5934	na	na	na	na	na	na	na
AC_sage_to_iag	AC	Pend Oreille	-3.1741	0.1	0.8	0.2	-0.0285427	-0.00713567	na	na	na	na	na	na	na
restor_iag_to_sage	seq	Pend Oreille	0	0.1	0.3	0.075	0	0	na	na	na	na	na	na	na
restor_to_tidal_wetland	AC	Pend Oreille	0	0.1	8.4	1.03	0	0	na	na	na	na	na	na	na
restor_ripforest	seq	Pend Oreille	0.451032	0.1	14.775	0.444	0	0	na	na	na	na	na	na	na
AC_grassland_to_ag	AC	Pend Oreille	1.53389	0.1	0	0	0.0715871	0.00713399	na	na	na	na	na	na	na
cover_crop_use	seq	Pend Oreille	0	0.1	1.17	0.29	0	0	na	na	na	na	na	na	na
no_till_ag	seq	Pend Oreille	27.9233	0.1	0.12	0.53	0	0	na	na	na	na	na	na	na
N_management	AC	Pend Oreille	143.725	0.682047	0	0	2.98	7.57	na	na	na	na	na	na	na
AC_forest_to_urban	AC	Pierce	145.144	0.1	1.07244	0.315619	331.218	98.437	na	na	na	na	na	na	na
AC_forest_to_rural	AC	Pierce	382.385	0.1	0.536221	0.15781	197.153	58.5934	na	na	na	na	na	na	na
AC_sage_to_iag	AC	Pierce	0	0.1	0.8	0.2	0	0	na	na	na	na	na	na	na
restor_iag_to_sage	seq	Pierce	0	0.1	0.3	0.075	0	0	na	na	na	na	na	na	na
restor_to_tidal_wetland	AC	Pierce	4.76548	0.1	8.4	1.03	0	0	na	na	na	na	na	na	na
restor_ripforest	seq	Pierce	11.7473	0.1	14.775	0.444	0	0	na	na	na	na	na	na	na
AC_grassland_to_ag	AC	Pierce	14.4399	0.1	0	0	0.673913	0.0671587	na	na	na	na	na	na	na
cover_crop_use	seq	Pierce	100.767	0.1	1.17	0.29	0	0	na	na	na	na	na	na	na
no_till_ag	seq	Pierce	101.576	0.1	0.12	0.53	0	0	na	na	na	na	na	na	na
N_management	AC	Pierce	355.061	0.275933	0	0	2.98	7.57	na	na	na	na	na	na	na
AC_forest_to_urban	AC	San Juan	0.0840055	0.1	1.46755	0.826525	584.02	98.437	na	na	na	na	na	na	na
AC_forest_to_rural	AC	San Juan	58.9594	0.1	0.733775	0.413262	347.631	58.5934	na	na	na	na	na	na	na
AC_sage_to_iag	AC	San Juan	0	0.1	0.8	0.2	0	0	na	na	na	na	na	na	na
restor_iag_to_sage	seq	San Juan	0	0.1	0.3	0.075	0	0	na	na	na	na	na	na	na
restor_to_tidal_wetland	AC	San Juan	0	0.1	8.4	1.03	0	0	na	na	na	na	na	na	na
restor_ripforest	seq	San Juan	0.00683381	0.1	14.775	0.444	0	0	na	na	na	na	na	na	na
AC_grassland_to_ag	AC	San Juan	5.19641	0.1	0	0	0.242518	0.0241681	na	na	na	na	na	na	na
cover_crop_use	seq	San Juan	46.1342	0.1	1.17	0.29	0	0	na	na	na	na	na	na	na
no_till_ag	seq	San Juan	100.362	0.1	0.12	0.53	0	0	na	na	na	na	na	na	na
N_management	AC	San Juan	62.0825	1.57933	0	0	2.98	7.57	na	na	na	na	na	na	na
AC_forest_to_urban	AC	Skagit	9.61913	0.1	1.29822	0.329358	316.224	98.437	na	na	na	na	na	na	na
AC_forest_to_rural	AC	Skagit	83.2424	0.1	0.649109	0.164679	188.229	58.5934	na	na	na	na	na	na	na
AC_sage_to_iag	AC	Skagit	-0.538374	0.1	0.8	0.2	-0.00484125	-0.00121031	na	na	na	na	na	na	na
restor_iag_to_sage	seq	Skagit	0	0.1	0.3	0.075	0	0	na	na	na	na	na	na	na
restor_to_tidal_wetland	AC	Skagit	16.4559	0.1	8.4	1.03	0	0	na	na	na	na	na	na	na
restor_ripforest	seq	Skagit	46.6749	0.1	14.775	0.444	0	0	na	na	na	na	na	na	na
AC_grassland_to_ag	AC	Skagit	21.7605	0.1	0	0	1.01557	0.101206	na	na	na	na	na	na	na
cover_crop_use	seq	Skagit	2864.77	0.1	1.17	0.29	0	0	na	na	na	na	na	na	na
no_till_ag	seq	Skagit	459.723	0.1	0.12	0.53	0	0	na	na	na	na	na	na	na
N_management	AC	Skagit	5706.21	0.0170552	0	0	2.98	7.57	na	na	na	na	na	na	na
AC_forest_to_urban	AC	Skamania	0.543615	0.1	1.86266	0.897989	472.873	98.437	na	na	na	na	na	na	na
AC_forest_to_rural	AC	Skamania	36.5063	0.1	0.93133	0.448994	281.472	58.5934	na	na	na	na	na	na	na
AC_sage_to_iag	AC	Skamania	5.97009	0.1	0.8	0.2	0.0536852	0.0134213	na	na	na	na	na	na	na
restor_iag_to_sage	seq	Skamania	0	0.1	0.3	0.075	0	0	na	na	na	na	na	na	na
restor_to_tidal_wetland	AC	Skamania	0.245732	0.1	8.4	1.03	0	0	na	na	na	na	na	na	na
restor_ripforest	seq	Skamania	3.60142	0.1	14.775	0.444	0	0	na	na	na	na	na	na	na
AC_grassland_to_ag	AC	Skamania	0.904984	0.1	0	0	0.0422358	0.004209	na	na	na	na	na	na	na
cover_crop_use	seq	Skamania	34.803	0.1	1.17	0.29	0	0	na	na	na	na	na	na	na
no_till_ag	seq	Skamania	2.8328	0.1	0.12	0.53	0	0	na	na	na	na	na	na	na
N_management	AC	Skamania	22.1116	4.43464	0	0	2.98	7.57	na	na	na	na	na	na	na
AC_forest_to_urban	AC	Snohomish	70.6985	0.1	0.451554	0.163417	383.766	98.437	na	na	na	na	na	na	na
AC_forest_to_rural	AC	Snohomish	393.48	0.1	0.225777	0.0817087	228.432	58.5934	na	na	na	na	na	na	na
AC_sage_to_iag	AC	Snohomish	0	0.1	0.8	0.2	0	0	na	na	na	na	na	na	na
restor_iag_to_sage	seq	Snohomish	0	0.1	0.3	0.075	0	0	na	na	na	na	na	na	na
restor_to_tidal_wetland	AC	Snohomish	41.4487	0.1	8.4	1.03	0	0	na	na	na	na	na	na	na
restor_ripforest	seq	Snohomish	40.6544	0.1	14.775	0.444	0	0	na	na	na	na	na	na	na
AC_grassland_to_ag	AC	Snohomish	16.692	0.1	0	0	0.779018	0.0776328	na	na	na	na	na	na	na
cover_crop_use	seq	Snohomish	1568.97	0.1	1.17	0.29	0	0	na	na	na	na	na	na	na
no_till_ag	seq	Snohomish	1146.88	0.1	0.12	0.53	0	0	na	na	na	na	na	na	na
N_management	AC	Snohomish	1296.65	0.0753971	0	0	2.98	7.57	na	na	na	na	na	na	na
AC_forest_to_urban	AC	Spokane	33.9362	0.1	0.345721	0.106932	224.345	98.437	na	na	na	na	na	na	na
AC_forest_to_rural	AC	Spokane	254.153	0.1	0.172861	0.0534658	133.539	58.5934	na	na	na	na	na	na	na
AC_sage_to_iag	AC	Spokane	28.2073	0.1	0.8	0.2	0.25365	0.0634125	na	na	na	na	na	na	na
restor_iag_to_sage	seq	Spokane	0	0.1	0.3	0.075	0	0	na	na	na	na	na	na	na
restor_to_tidal_wetland	AC	Spokane	0	0.1	8.4	1.03	0	0	na	na	na	na	na	na	na
restor_ripforest	seq	Spokane	0.0136676	0.1	14.775	0.444	0	0	na	na	na	na	na	na	na
AC_grassland_to_ag	AC	Spokane	28.3089	0.1	0	0	1.32118	0.131662	na	na	na	na	na	na	na
cover_crop_use	seq	Spokane	1303.09	0.1	1.17	0.29	0	0	na	na	na	na	na	na	na
no_till_ag	seq	Spokane	46218	0.1	0.12	0.53	0	0	na	na	na	na	na	na	na
N_management	AC	Spokane	7411.92	0.0131406	0	0	2.98	7.57	na	na	na	na	na	na	na
AC_forest_to_urban	AC	Stevens	13.9065	0.1	0.642054	0.103371	219.821	98.437	na	na	na	na	na	na	na
AC_forest_to_rural	AC	Stevens	188.638	0.1	0.321027	0.0516853	130.846	58.5934	na	na	na	na	na	na	na
AC_sage_to_iag	AC	Stevens	13.0637	0.1	0.8	0.2	0.125052	0.0312631	na	na	na	na	na	na	na
restor_iag_to_sage	seq	Stevens	0	0.1	0.3	0.075	0	0	na	na	na	na	na	na	na
restor_to_tidal_wetland	AC	Stevens	0	0.1	8.4	1.03	0	0	na	na	na	na	na	na	na
restor_ripforest	seq	Stevens	0	0.1	14.775	0.444	0	0	na	na	na	na	na	na	na
AC_grassland_to_ag	AC	Stevens	13.9162	0.1	0	0	0.64947	0.0647228	na	na	na	na	na	na	na
cover_crop_use	seq	Stevens	719.127	0.1	1.17	0.29	0	0	na	na	na	na	na	na	na
no_till_ag	seq	Stevens	551.182	0.1	0.12	0.53	0	0	na	na	na	na	na	na	na
N_management	AC	Stevens	510.267	0.191902	0	0	2.98	7.57	na	na	na	na	na	na	na
AC_forest_to_urban	AC	Thurston	74.0037	0.1	0.79022	0.245995	342.798	98.437	na	na	na	na	na	na	na
AC_forest_to_rural	AC	Thurston	443.79	0.1	0.39511	0.122998	204.046	58.5934	na	na	na	na	na	na	na
AC_sage_to_iag	AC	Thurston	0	0.1	0.8	0.2	0	0	na	na	na	na	na	na	na
restor_iag_to_sage	seq	Thurston	0	0.1	0.3	0.075	0	0	na	na	na	na	na	na	na
restor_to_tidal_wetland	AC	Thurston	23.0481	0.1	8.4	1.03	0	0	na	na	na	na	na	na	na
restor_ripforest	seq	Thurston	10.5651	0.1	14.775	0.444	0	0	na	na	na	na	na	na	na
AC_grassland_to_ag	AC	Thurston	17.4829	0.1	0	0	0.815933	0.0813116	na	na	na	na	na	na	na
cover_crop_use	seq	Thurston	168.349	0.1	1.17	0.29	0	0	na	na	na	na	na	na	na
no_till_ag	seq	Thurston	83.3653	0.1	0.12	0.53	0	0	na	na	na	na	na	na	na
N_management	AC	Thurston	1266.74	0.0771903	0	0	2.98	7.57	na	na	na	na	na	na	na
AC_forest_to_urban	AC	Wahkiakum	1.64818	0.1	0.169333	0.0841923	424.434	98.437	na	na	na	na	na	na	na
AC_forest_to_rural	AC	Wahkiakum	7.80741	0.1	0.0846664	0.0420961	252.639	58.5934	na	na	na	na	na	na	na
AC_sage_to_iag	AC	Wahkiakum	0	0.1	0.8	0.2	0	0	na	na	na	na	na	na	na
restor_iag_to_sage	seq	Wahkiakum	0	0.1	0.3	0.075	0	0	na	na	na	na	na	na	na
restor_to_tidal_wetland	AC	Wahkiakum	8.26752	0.1	8.4	1.03	0	0	na	na	na	na	na	na	na
restor_ripforest	seq	Wahkiakum	14.105	0.1	14.775	0.444	0	0	na	na	na	na	na	na	na
AC_grassland_to_ag	AC	Wahkiakum	1.63309	0.1	0	0	0.0762165	0.00759534	na	na	na	na	na	na	na
cover_crop_use	seq	Wahkiakum	16.1874	0.1	1.17	0.29	0	0	na	na	na	na	na	na	na
no_till_ag	seq	Wahkiakum	0	0.1	0.12	0.53	0	0	na	na	na	na	na	na	na
N_management	AC	Wahkiakum	12.3315	7.95185	0	0	2.98	7.57	na	na	na	na	na	na	na
AC_forest_to_urban	AC	Walla Walla	0	0.1	1.38288	1.00688	215.85	98.437	na	na	na	na	na	na	na
AC_forest_to_rural	AC	Walla Walla	10.494	0.1	0.691442	0.503439	128.482	58.5934	na	na	na	na	na	na	na
AC_sage_to_iag	AC	Walla Walla	176.123	0.1	0.8	0.2	1.58376	0.395941	na	na	na	na	na	na	na
restor_iag_to_sage	seq	Walla Walla	0	0.1	0.3	0.075	0	0	na	na	na	na	na	na	na
restor_to_tidal_wetland	AC	Walla Walla	0	0.1	8.4	1.03	0	0	na	na	na	na	na	na	na
restor_ripforest	seq	Walla Walla	0.792722	0.1	14.775	0.444	0	0	na	na	na	na	na	na	na
AC_grassland_to_ag	AC	Walla Walla	58.4852	0.1	0	0	2.72952	0.272009	na	na	na	na	na	na	na
cover_crop_use	seq	Walla Walla	5356.02	0.1	1.17	0.29	0	0	na	na	na	na	na	na	na
no_till_ag	seq	Walla Walla	61912.9	0.1	0.12	0.53	0	0	na	na	na	na	na	na	na
N_management	AC	Walla Walla	10597.1	0.00923458	0	0	2.98	7.57	na	na	na	na	na	na	na
AC_forest_to_urban	AC	Whatcom	7.32543	0.1	0.620887	0.228673	310.318	98.437	na	na	na	na	na	na	na
AC_forest_to_rural	AC	Whatcom	73.6784	0.1	0.310443	0.114336	184.713	58.5934	na	na	na	na	na	na	na
AC_sage_to_iag	AC	Whatcom	0.963065	0.1	0.8	0.2	0.00866023	0.00216506	na	na	na	na	na	na	na
restor_iag_to_sage	seq	Whatcom	0	0.1	0.3	0.075	0	0	na	na	na	na	na	na	na
restor_to_tidal_wetland	AC	Whatcom	3.01039	0.1	8.4	1.03	0	0	na	na	na	na	na	na	na
restor_ripforest	seq	Whatcom	9.59467	0.1	14.775	0.444	0	0	na	na	na	na	na	na	na
AC_grassland_to_ag	AC	Whatcom	23.6847	0.1	0	0	1.10537	0.110155	na	na	na	na	na	na	na
cover_crop_use	seq	Whatcom	4152.08	0.1	1.17	0.29	0	0	na	na	na	na	na	na	na
no_till_ag	seq	Whatcom	477.934	0.1	0.12	0.53	0	0	na	na	na	na	na	na	na
N_management	AC	Whatcom	3291.51	0.0296066	0	0	2.98	7.57	na	na	na	na	na	na	na
AC_forest_to_urban	AC	Whitman	0	0.1	0.987775	0	203.733	98.437	na	na	na	na	na	na	na
AC_forest_to_rural	AC	Whitman	0	0.1	0.493887	0	121.27	58.5934	na	na	na	na	na	na	na
AC_sage_to_iag	AC	Whitman	5.26275	0.1	0.8	0.2	0.0473246	0.0118311	na	na	na	na	na	na	na
restor_iag_to_sage	seq	Whitman	0	0.1	0.3	0.075	0	0	na	na	na	na	na	na	na
restor_to_tidal_wetland	AC	Whitman	0	0.1	8.4	1.03	0	0	na	na	na	na	na	na	na
restor_ripforest	seq	Whitman	0	0.1	14.775	0.444	0	0	na	na	na	na	na	na	na
AC_grassland_to_ag	AC	Whitman	119.243	0.1	0	0	5.5651	0.554589	na	na	na	na	na	na	na
cover_crop_use	seq	Whitman	987.029	0.1	1.17	0.29	0	0	na	na	na	na	na	na	na
no_till_ag	seq	Whitman	71903.4	0.1	0.12	0.53	0	0	na	na	na	na	na	na	na
N_management	AC	Whitman	18440.6	0.00548858	0	0	2.98	7.57	na	na	na	na	na	na	na
AC_forest_to_urban	AC	Yakima	0	0.1	1.08655	0.219049	301.982	98.437	na	na	na	na	na	na	na
AC_forest_to_rural	AC	Yakima	4.32184	0.1	0.543276	0.109524	179.751	58.5934	na	na	na	na	na	na	na
AC_sage_to_iag	AC	Yakima	674.466	0.1	0.8	0.2	6.06504	1.51626	na	na	na	na	na	na	na
restor_iag_to_sage	seq	Yakima	1.78219	0.1	0.3	0.075	0	0	na	na	na	na	na	na	na
restor_to_tidal_wetland	AC	Yakima	0	0.1	8.4	1.03	0	0	na	na	na	na	na	na	na
restor_ripforest	seq	Yakima	66.7459	0.1	14.775	0.444	0	0	na	na	na	na	na	na	na
AC_grassland_to_ag	AC	Yakima	44.3533	0.1	0	0	2.06998	0.206283	na	na	na	na	na	na	na
cover_crop_use	seq	Yakima	8477.77	0.1	1.17	0.29	0	0	na	na	na	na	na	na	na
no_till_ag	seq	Yakima	15892	0.1	0.12	0.53	0	0	na	na	na	na	na	na	na
N_management	AC	Yakima	17594.9	0.00561965	0	0	2.98	7.57	na	na	na	na	na	na	na
AC_forest_to_urban	AC	Null	0	0.1	0	0	0	0	na	na	na	na	na	na	na
AC_forest_to_rural	AC	Null	0	0.1	0	0	0	0	na	na	na	na	na	na	na
AC_sage_to_iag	AC	Null	0	0.1	0.8	0.2	0	0	na	na	na	na	na	na	na
restor_iag_to_sage	seq	Null	0	0.1	0.3	0.075	0	0	na	na	na	na	na	na	na
restor_to_tidal_wetland	AC	Null	0	0.1	8.4	1.03	0	0	na	na	na	na	na	na	na
restor_ripforest	seq	Null	0	0.1	14.775	0.444	0	0	na	na	na	na	na	na	na
AC_grassland_to_ag	AC	Null	0	0.1	0	0	0	0	na	na	na	na	na	na	na
cover_crop_use	seq	Null	0	0.1	1.17	0.29	0	0	na	na	na	na	na	na	na
no_till_ag	seq	Null	0	0.1	0.12	0.53	0	0	na	na	na	na	na	na	na
N_management	AC	Null	0	0	0	0	0	0	na	na	na	na	na	na	na
Fed	AC	Asotin	6262.5	1	na	na	na	na	0	0	0.483995	0.0393	na	na	na
Other	AC	Asotin	1443.64	1	na	na	na	na	0	0	0.483995	0	na	na	na
Private	AC	Asotin	11791	1	na	na	na	na	0	0	0.483995	0.0575	na	na	na
State	AC	Asotin	0	0	na	na	na	na	0	0	0	0	na	na	na
Prvt_Seq	AC	Asotin	179.257	1	na	na	na	na	1.00133	0.601	0	0	na	na	na
Fed	AC	Clallam	15847.5	0.78104	na	na	na	na	0	0	0.518657	0.0641	na	na	na
Other	AC	Clallam	2563.74	1	na	na	na	na	0	0	0.518657	0.0727	na	na	na
Private	AC	Clallam	356939	0.353691	na	na	na	na	0	0	0.518657	0.0785	na	na	na
State	AC	Clallam	121177	0.459259	na	na	na	na	0	0	0.518657	0.0754	na	na	na
Prvt_Seq	AC	Clallam	951.022	0.353691	na	na	na	na	3.60533	0.705667	0	0	na	na	na
Fed	AC	Clark	1517.85	1	na	na	na	na	0	0	0.518657	0.0641	na	na	na
Other	AC	Clark	5077.22	1	na	na	na	na	0	0	0.518657	0.0523	na	na	na
Private	AC	Clark	133487	0.474745	na	na	na	na	0	0	0.518657	0.0514	na	na	na
State	AC	Clark	111888	0.533615	na	na	na	na	0	0	0.518657	0.0593	na	na	na
Prvt_Seq	AC	Clark	366.999	0.474745	na	na	na	na	3.60533	0.705667	0	0	na	na	na
Fed	AC	Columbia	6970.41	1	na	na	na	na	0	0	0.483995	0.0555	na	na	na
Other	AC	Columbia	12870.4	1	na	na	na	na	0	0	0.483995	0.0555	na	na	na
Private	AC	Columbia	45225.5	1	na	na	na	na	0	0	0.483995	0.0535	na	na	na
State	AC	Columbia	42.372	1	na	na	na	na	0	0	0.483995	0	na	na	na
Prvt_Seq	AC	Columbia	637.357	1	na	na	na	na	1.00133	0.601	0	0	na	na	na
Fed	AC	Cowlitz	484.889	1	na	na	na	na	0	0	0.518657	0.0785	na	na	na
Other	AC	Cowlitz	205.348	1	na	na	na	na	0	0	0.518657	0.037	na	na	na
Private	AC	Cowlitz	273268	0.199913	na	na	na	na	0	0	0.518657	0.0727	na	na	na
State	AC	Cowlitz	112545	0.395518	na	na	na	na	0	0	0.518657	0.0514	na	na	na
Prvt_Seq	AC	Cowlitz	638.718	0.199913	na	na	na	na	3.60533	0.705667	0	0	na	na	na
Fed	AC	Douglas	0	0	na	na	na	na	0	0	0	0	na	na	na
Other	AC	Douglas	0	0	na	na	na	na	0	0	0	0	na	na	na
Private	AC	Douglas	492.2	1	na	na	na	na	0	0	0.483995	0.0363	na	na	na
State	AC	Douglas	0	0	na	na	na	na	0	0	0	0	na	na	na
Prvt_Seq	AC	Douglas	246.478	1	na	na	na	na	1.00133	0.601	0	0	na	na	na
Fed	AC	Garfield	22000	1	na	na	na	na	0	0	0.483995	0.0527	na	na	na
Other	AC	Garfield	0	0	na	na	na	na	0	0	0	0	na	na	na
Private	AC	Garfield	4993.9	1	na	na	na	na	0	0	0.483995	0.0809	na	na	na
State	AC	Garfield	1078.56	1	na	na	na	na	0	0	0.483995	0	na	na	na
Prvt_Seq	AC	Garfield	394.365	1	na	na	na	na	1.00133	0.601	0	0	na	na	na
Fed	AC	Grays Harbor	27452.6	0.749187	na	na	na	na	0	0	0.518657	0.0308	na	na	na
Other	AC	Grays Harbor	74680.5	0.464182	na	na	na	na	0	0	0.518657	0.0815	na	na	na
Private	AC	Grays Harbor	796007	0.415865	na	na	na	na	0	0	0.518657	0.0616	na	na	na
State	AC	Grays Harbor	126595	0.506975	na	na	na	na	0	0	0.518657	0.0754	na	na	na
Prvt_Seq	AC	Grays Harbor	0	0.415865	na	na	na	na	3.60533	0.705667	0	0	na	na	na
Fed	AC	Island	363.787	1	na	na	na	na	0	0	0.518657	0	na	na	na
Other	AC	Island	49.7813	1	na	na	na	na	0	0	0.518657	0.128	na	na	na
Private	AC	Island	16473.7	0.439072	na	na	na	na	0	0	0.518657	0.0514	na	na	na
State	AC	Island	62.2267	1	na	na	na	na	0	0	0.518657	0.0785	na	na	na
Prvt_Seq	AC	Island	163.972	0.439072	na	na	na	na	3.60533	0.705667	0	0	na	na	na
Fed	AC	Jefferson	13164.3	1	na	na	na	na	0	0	0.518657	0.0453	na	na	na
Other	AC	Jefferson	408.781	1	na	na	na	na	0	0	0.518657	0	na	na	na
Private	AC	Jefferson	185325	0.309988	na	na	na	na	0	0	0.518657	0.0514	na	na	na
State	AC	Jefferson	82152.2	0.518947	na	na	na	na	0	0	0.518657	0.0593	na	na	na
Prvt_Seq	AC	Jefferson	545.868	0.309988	na	na	na	na	3.60533	0.705667	0	0	na	na	na
Fed	AC	King	120.333	0.0159949	na	na	na	na	0	0	0.518657	0.0785	na	na	na
Other	AC	King	76.3815	0.00583335	na	na	na	na	0	0	0.518657	0.0727	na	na	na
Private	AC	King	26.7506	4.58e-05	na	na	na	na	0	0	0.518657	0.0839	na	na	na
State	AC	King	57.6601	0.000699526	na	na	na	na	0	0	0.518657	0.042	na	na	na
Prvt_Seq	AC	King	0.0811337	4.58e-05	na	na	na	na	3.60533	0.705667	0	0	na	na	na
Fed	AC	Kitsap	1230.65	1	na	na	na	na	0	0	0.518657	0	na	na	na
Other	AC	Kitsap	11865.9	0.498132	na	na	na	na	0	0	0.518657	0.0663	na	na	na
Private	AC	Kitsap	44235.5	0.303668	na	na	na	na	0	0	0.518657	0.0785	na	na	na
State	AC	Kitsap	13812.5	0.528898	na	na	na	na	0	0	0.518657	0.0514	na	na	na
Prvt_Seq	AC	Kitsap	169.708	0.303668	na	na	na	na	3.60533	0.705667	0	0	na	na	na
Fed	AC	Kittitas	17231.7	1	na	na	na	na	0	0	0.483995	0.0469	na	na	na
Other	AC	Kittitas	2317.62	1	na	na	na	na	0	0	0.483995	0.0514	na	na	na
Private	AC	Kittitas	128497	1	na	na	na	na	0	0	0.483995	0.0575	na	na	na
State	AC	Kittitas	26122.6	0.78283	na	na	na	na	0	0	0.483995	0.0647	na	na	na
Prvt_Seq	AC	Kittitas	784.248	1	na	na	na	na	1.00133	0.601	0	0	na	na	na
Fed	AC	Klickitat	3753.13	1	na	na	na	na	0	0	0.483995	0.043	na	na	na
Other	AC	Klickitat	738.728	1	na	na	na	na	0	0	0.483995	0.0657	na	na	na
Private	AC	Klickitat	518101	0.802408	na	na	na	na	0	0	0.483995	0.0535	na	na	na
State	AC	Klickitat	54058.5	1	na	na	na	na	0	0	0.483995	0.0576	na	na	na
Prvt_Seq	AC	Klickitat	1421.45	0.802408	na	na	na	na	1.00133	0.601	0	0	na	na	na
Fed	AC	Lewis	27195.4	0.801903	na	na	na	na	0	0	0.518657	0.0727	na	na	na
Other	AC	Lewis	1547.53	1	na	na	na	na	0	0	0.518657	0.0351	na	na	na
Private	AC	Lewis	404921	0.168548	na	na	na	na	0	0	0.518657	0.0514	na	na	na
State	AC	Lewis	106157	0.37168	na	na	na	na	0	0	0.518657	0.042	na	na	na
Prvt_Seq	AC	Lewis	929.504	0.168548	na	na	na	na	3.60533	0.705667	0	0	na	na	na
Fed	AC	Lincoln	0	0	na	na	na	na	0	0	0	0	na	na	na
Other	AC	Lincoln	0	0	na	na	na	na	0	0	0	0	na	na	na
Private	AC	Lincoln	9788.09	0.813306	na	na	na	na	0	0	0.483995	0.0575	na	na	na
State	AC	Lincoln	2199.92	1	na	na	na	na	0	0	0.483995	0.068	na	na	na
Prvt_Seq	AC	Lincoln	395.717	0.813306	na	na	na	na	1.00133	0.601	0	0	na	na	na
Fed	AC	Mason	3507.19	1	na	na	na	na	0	0	0.518657	0.037	na	na	na
Other	AC	Mason	5395.05	1	na	na	na	na	0	0	0.518657	0.0453	na	na	na
Private	AC	Mason	184271	0.262068	na	na	na	na	0	0	0.518657	0.042	na	na	na
State	AC	Mason	50637.5	0.337685	na	na	na	na	0	0	0.518657	0.0514	na	na	na
Prvt_Seq	AC	Mason	522.278	0.262068	na	na	na	na	3.60533	0.705667	0	0	na	na	na
Fed	AC	Pacific	251.779	1	na	na	na	na	0	0	0.518657	0	na	na	na
Other	AC	Pacific	4353.47	1	na	na	na	na	0	0	0.518657	0	na	na	na
Private	AC	Pacific	461529	0.255372	na	na	na	na	0	0	0.518657	0.0727	na	na	na
State	AC	Pacific	195303	0.758343	na	na	na	na	0	0	0.518657	0.0663	na	na	na
Prvt_Seq	AC	Pacific	1058.26	0.255372	na	na	na	na	3.60533	0.705667	0	0	na	na	na
Fed	AC	Pend Oreille	38546.4	0.475013	na	na	na	na	0	0	0.483995	0.0363	na	na	na
Other	AC	Pend Oreille	4564.74	0.646498	na	na	na	na	0	0	0.483995	0.0514	na	na	na
Private	AC	Pend Oreille	109970	0.407175	na	na	na	na	0	0	0.483995	0.0647	na	na	na
State	AC	Pend Oreille	36560.8	0.685535	na	na	na	na	0	0	0.483995	0.0514	na	na	na
Prvt_Seq	AC	Pend Oreille	613.965	0.407175	na	na	na	na	1.00133	0.601	0	0	na	na	na
Fed	AC	Pierce	15472.9	0.330575	na	na	na	na	0	0	0.518657	0.0297	na	na	na
Other	AC	Pierce	5913.44	0.617082	na	na	na	na	0	0	0.518657	0.0593	na	na	na
Private	AC	Pierce	344389	0.367105	na	na	na	na	0	0	0.518657	0.0663	na	na	na
State	AC	Pierce	56948.8	0.822944	na	na	na	na	0	0	0.518657	0.0785	na	na	na
Prvt_Seq	AC	Pierce	867.091	0.367105	na	na	na	na	3.60533	0.705667	0	0	na	na	na
Fed	AC	San Juan	0	0	na	na	na	na	0	0	0	0	na	na	na
Other	AC	San Juan	406.867	1	na	na	na	na	0	0	0.518657	0.111	na	na	na
Private	AC	San Juan	4002.86	0.748995	na	na	na	na	0	0	0.518657	0.0749	na	na	na
State	AC	San Juan	201.638	1	na	na	na	na	0	0	0.518657	0.111	na	na	na
Prvt_Seq	AC	San Juan	134.262	0.748995	na	na	na	na	3.60533	0.705667	0	0	na	na	na
Fed	AC	Skagit	3506.71	1	na	na	na	na	0	0	0.518657	0.0641	na	na	na
Other	AC	Skagit	1206.24	1	na	na	na	na	0	0	0.518657	0.0555	na	na	na
Private	AC	Skagit	86105.3	0.183959	na	na	na	na	0	0	0.518657	0.0663	na	na	na
State	AC	Skagit	79995.9	0.246945	na	na	na	na	0	0	0.518657	0.0785	na	na	na
Prvt_Seq	AC	Skagit	257.988	0.183959	na	na	na	na	3.60533	0.705667	0	0	na	na	na
Fed	AC	Skamania	39606.2	0.759358	na	na	na	na	0	0	0.518657	0.0593	na	na	na
Other	AC	Skamania	1554.71	1	na	na	na	na	0	0	0.518657	0.0785	na	na	na
Private	AC	Skamania	123811	0.386405	na	na	na	na	0	0	0.518657	0.0593	na	na	na
State	AC	Skamania	23991.1	0.903516	na	na	na	na	0	0	0.518657	0.0663	na	na	na
Prvt_Seq	AC	Skamania	346.328	0.386405	na	na	na	na	3.60533	0.705667	0	0	na	na	na
Fed	AC	Snohomish	16359.4	1	na	na	na	na	0	0	0.518657	0.0616	na	na	na
Other	AC	Snohomish	7648.61	1	na	na	na	na	0	0	0.518657	0.0689	na	na	na
Private	AC	Snohomish	127574	0.338106	na	na	na	na	0	0	0.518657	0.0593	na	na	na
State	AC	Snohomish	101438	0.290136	na	na	na	na	0	0	0.518657	0.0593	na	na	na
Prvt_Seq	AC	Snohomish	417.124	0.338106	na	na	na	na	3.60533	0.705667	0	0	na	na	na
Fed	AC	Spokane	0	0	na	na	na	na	0	0	0	0	na	na	na
Other	AC	Spokane	1363.18	1	na	na	na	na	0	0	0.483995	0.0393	na	na	na
Private	AC	Spokane	57514.4	0.371632	na	na	na	na	0	0	0.483995	0.0492	na	na	na
State	AC	Spokane	15776.7	0.958711	na	na	na	na	0	0	0.483995	0.0575	na	na	na
Prvt_Seq	AC	Spokane	315.323	0.371632	na	na	na	na	1.00133	0.601	0	0	na	na	na
Fed	AC	Stevens	38623.5	0.595971	na	na	na	na	0	0	0.483995	0.0445	na	na	na
Other	AC	Stevens	3592.2	1	na	na	na	na	0	0	0.483995	0.0439	na	na	na
Private	AC	Stevens	181802	0.258251	na	na	na	na	0	0	0.483995	0.0535	na	na	na
State	AC	Stevens	47718.6	0.311574	na	na	na	na	0	0	0.483995	0.0445	na	na	na
Prvt_Seq	AC	Stevens	1089.25	0.258251	na	na	na	na	1.00133	0.601	0	0	na	na	na
Fed	AC	Thurston	6845.92	0.28547	na	na	na	na	0	0	0.518657	0.0727	na	na	na
Other	AC	Thurston	1465.2	1	na	na	na	na	0	0	0.518657	0.0641	na	na	na
Private	AC	Thurston	178382	0.360213	na	na	na	na	0	0	0.518657	0.0727	na	na	na
State	AC	Thurston	116993	0.545664	na	na	na	na	0	0	0.518657	0.0785	na	na	na
Prvt_Seq	AC	Thurston	455.793	0.360213	na	na	na	na	3.60533	0.705667	0	0	na	na	na
Fed	AC	Wahkiakum	0	0	na	na	na	na	0	0	0	0	na	na	na
Other	AC	Wahkiakum	3014.64	1	na	na	na	na	0	0	0.518657	0.0523	na	na	na
Private	AC	Wahkiakum	92086.9	0.222215	na	na	na	na	0	0	0.518657	0.0514	na	na	na
State	AC	Wahkiakum	59051.5	0.586553	na	na	na	na	0	0	0.518657	0.042	na	na	na
Prvt_Seq	AC	Wahkiakum	246.031	0.222215	na	na	na	na	3.60533	0.705667	0	0	na	na	na
Fed	AC	Walla Walla	0	0	na	na	na	na	0	0	0	0	na	na	na
Other	AC	Walla Walla	0	0	na	na	na	na	0	0	0	0	na	na	na
Private	AC	Walla Walla	7991.19	1	na	na	na	na	0	0	0.483995	0.0523	na	na	na
State	AC	Walla Walla	0	0	na	na	na	na	0	0	0	0	na	na	na
Prvt_Seq	AC	Walla Walla	488.882	1	na	na	na	na	1.00133	0.601	0	0	na	na	na
Fed	AC	Whatcom	236.94	1	na	na	na	na	0	0	0.518657	0	na	na	na
Other	AC	Whatcom	319.749	1	na	na	na	na	0	0	0.518657	0.0555	na	na	na
Private	AC	Whatcom	71633.9	0.258578	na	na	na	na	0	0	0.518657	0.0663	na	na	na
State	AC	Whatcom	61491.4	0.350119	na	na	na	na	0	0	0.518657	0.042	na	na	na
Prvt_Seq	AC	Whatcom	231.759	0.258578	na	na	na	na	3.60533	0.705667	0	0	na	na	na
Fed	AC	Whitman	0	0	na	na	na	na	0	0	0	0	na	na	na
Other	AC	Whitman	0	0	na	na	na	na	0	0	0	0	na	na	na
Private	AC	Whitman	705.772	1	na	na	na	na	0	0	0.483995	0.0414	na	na	na
State	AC	Whitman	394.188	1	na	na	na	na	0	0	0.483995	0	na	na	na
Prvt_Seq	AC	Whitman	179.257	1	na	na	na	na	1.00133	0.601	0	0	na	na	na
Fed	AC	Yakima	49086	1	na	na	na	na	0	0	0.483995	0.0377	na	na	na
Other	AC	Yakima	873.548	1	na	na	na	na	0	0	0.483995	0.0393	na	na	na
Private	AC	Yakima	84996.9	1	na	na	na	na	0	0	0.483995	0.0514	na	na	na
State	AC	Yakima	36443.3	1	na	na	na	na	0	0	0.483995	0.0511	na	na	na
Prvt_Seq	AC	Yakima	525.82	1	na	na	na	na	1.00133	0.601	0	0	na	na	na

## Sheet: S2_dictionary
Column Descriptions
Column Name	Unit of measurement	Description
activity	--	Shorthand identifier for the individual Natural Climate Solutions pathway assessed.
type	--	AC or seq
county	--	County name.
baseline	(see below)	Current annual rate of net CO2e reductions from the activity.
cv	--	Coefficient of variation, OR estimated variation if CV is otherwise incalcuable due to input data constraints. If this was evaluated to greater than 1, this value was altered manually to equal 1 to limit the available activity to baseline plausibilty, where the scenarios define the increase in the activity annually.
seq_rate	MMT CO2e	Rate of sequestration with the activity per baseline unit.
seq_rate_sd	MMT CO2e	Standard deviation of sequestration rate.
ac_stock	MMT CO2e	Rate of emissions avoided with the activity per baseline unit.
ac_stock_sd	MMT CO2e	Standard deviation of ac_stock.
rate_mean	MMT CO2e	Only for Extended Timber Harvest Rotations pathway.
rate_sd	MMT CO2e	Only for Extended Timber Harvest Rotations pathway.
stock_mean	MMT CO2e	Only for Extended Timber Harvest Rotations pathway.
stock_sd	MMT CO2e	Only for Extended Timber Harvest Rotations pathway.
fire_mean	Hectare	Only for Replanting after Wildfires pathway. Mean annual fire area.
fire_sd	Hectare	Only for Replanting after Wildfires pathway. Standard deviation of mean annual fire area.
mean_reveg	Hectare	Only for Replanting after Wildfires pathway. Mean annual fire area replanted.
Activity Descriptions
Activity	Baseline unit	Name	Description
AC_forest_to_urban	Hectare	Avoided conversion of forests to urban development	Emissions avoided by limiting anthropogenic conversion of forests to high-density, urban development
AC_forest_to_rural	Hectare	Avoided conversion of forests to rural development	Emissions avoided by limiting anthropogenic conversion of forests to low-density and agricultural development
AC_sage_to_iag	Hectare	Avoided conversion of sagebrush-steppe to invasive annual grasses	Emissions avoided by limiting the conversion, post-fire, of sagebrush-steppe to invasive annual grasses; assumes active management of sagebrush-steppe recovery.
restor_iag_to_sage	Hectare	Sagebrush-steppe restoration	Increased carbon sequestration due to restoring sagebrush-steppe where it was the historical natural ecosystem that has been converted to agriculture.
restor_to_tidal_wetland	Hectare	Tidal wetland restoration	Increased carbon sequestration due to restoring tidal processes where tidal wetlands were the historical natural ecosystem.
restor_ripforest	Hectare	Riparian forest restoration	Increased carbon sequestration through active replanting of forest along non-forested riparian areas.
AC_grassland_to_ag	Hectare	Avoided conversion of grasslands to tilled cropland	Emissions avoided by limiting the anthropogenic conversion (e.g., tilling) of existing grassland to intensive agriculture.
cover_crop_use	Hectare	Use of cover crops	Increased carbon sequestration due to use of cover crops, either to replace fallow periods between main crops or as inter-row cover in specialty crops such as orchards, berries, and hops.
no_till_ag	Hectare	No-till agriculture	Increased carbon sequestration due to the use of no-till agriculture on tilled cropland.
N_management	Milligrams (of Nitrogen fertilizer)	Nutrient management	Avoided emissions from improving N fertilizer management on croplands, through reducing whole-field application or through variable rate application.
Fed	Billion board feet	Extended timber harvest rotations [Federal ownership]	Avoided emissions and increased sequestration associated with deferring harvest on a portion of Washington’s forest. We consider timber harvest across all forest ownerships in Washington but limit deferred harvest to counties with lower risk of wildfire.
Other	Billion board feet	Extended timber harvest rotations [Other ownership]	Avoided emissions and increased sequestration associated with deferring harvest on a portion of Washington’s forest. We consider timber harvest across all forest ownerships in Washington but limit deferred harvest to counties with lower risk of wildfire.
Private	Billion board feet	Extended timber harvest rotations [Private ownership]	Avoided emissions and increased sequestration associated with deferring harvest on a portion of Washington’s forest. We consider timber harvest across all forest ownerships in Washington but limit deferred harvest to counties with lower risk of wildfire.
State	Billion board feet	Extended timber harvest rotations [State ownership]	Avoided emissions and increased sequestration associated with deferring harvest on a portion of Washington’s forest. We consider timber harvest across all forest ownerships in Washington but limit deferred harvest to counties with lower risk of wildfire.
Prvt_Seq	Billion board feet	Extended timber harvest rotations [Private ownership -- additional sequestration]	Avoided emissions and increased sequestration associated with deferring harvest on a portion of Washington’s forest. We consider timber harvest across all forest ownerships in Washington but limit deferred harvest to counties with lower risk of wildfire.
reforestation_high	Hectare	Replanting after high severity wildfire [Federal ownership]	Increased carbon sequestration from increased post-wildfire reforestation on managed federal lands (e.g., wilderness areas are not included). This NCS assumes no salvage harvest or site-prep before replanting.
reforestation_moderate	Hectare	Replanting after moderate severity wildfire [Federal ownership]	Increased carbon sequestration from increased post-wildfire reforestation on managed federal lands (e.g., wilderness areas are not included). This NCS assumes no salvage harvest or site-prep before replanting.
reforestation_low	Hectare	Replanting after low severity wildfire on federal land [Federal ownership]	Increased carbon sequestration from increased post-wildfire reforestation on managed federal lands (e.g., wilderness areas are not included). This NCS assumes no salvage harvest or site-prep before replanting.
