# Supplementary material for: Leveraging the potential of nature to meet net zero greenhouse gas emissions in Washington State
Source: PeerJ. 2021 Jul 21;9:e11802. doi: 10.7717/peerj.11802 (PMC8308619; doi:10.7717/peerj.11802)
Supplement: Supplemental Information 5 [file peerj-09-11802-s005.xlsx]

## Sheet: Supplemental Table S5
Scenario	ScenName	Activity	Year	Median	CI_High	CI_Low
1	Lim	ACF	1	-0.0111866	-0.0101195	-0.0122953
1	Lim	ACF	2	-0.0224221	-0.0202026	-0.0246162
1	Lim	ACF	3	-0.0338547	-0.0302577	-0.0369129
1	Lim	ACF	4	-0.0449022	-0.0406954	-0.049426
1	Lim	ACF	5	-0.0562346	-0.0511508	-0.0612904
1	Lim	ACF	6	-0.0674788	-0.0612726	-0.0746557
1	Lim	ACF	7	-0.0788471	-0.0712769	-0.0868698
1	Lim	ACF	8	-0.0900033	-0.081711	-0.0988052
1	Lim	ACF	9	-0.101526	-0.0920543	-0.111825
1	Lim	ACF	10	-0.112547	-0.102654	-0.124223
1	Lim	ACF	11	-0.113304	-0.103141	-0.124046
1	Lim	ACF	12	-0.113494	-0.102302	-0.124812
1	Lim	ACF	13	-0.114122	-0.102635	-0.124639
1	Lim	ACF	14	-0.114175	-0.102667	-0.124479
1	Lim	ACF	15	-0.114335	-0.103378	-0.125574
1	Lim	ACF	16	-0.114529	-0.103588	-0.125536
1	Lim	ACF	17	-0.114513	-0.103686	-0.124384
1	Lim	ACF	18	-0.114531	-0.103999	-0.126022
1	Lim	ACF	19	-0.11491	-0.103104	-0.125375
1	Lim	ACF	20	-0.114461	-0.103734	-0.125922
1	Lim	ACF	21	-0.114826	-0.10358	-0.12696
1	Lim	ACF	22	-0.115042	-0.104079	-0.126333
1	Lim	ACF	23	-0.115363	-0.103992	-0.125715
1	Lim	ACF	24	-0.115337	-0.104793	-0.126056
1	Lim	ACF	25	-0.115579	-0.104083	-0.126164
1	Lim	ACF	26	-0.115632	-0.103857	-0.126609
1	Lim	ACF	27	-0.116068	-0.10443	-0.127474
1	Lim	ACF	28	-0.115863	-0.104857	-0.126866
1	Lim	ACF	29	-0.115587	-0.104828	-0.126934
1	Lim	ACF	30	-0.116023	-0.104949	-0.127029
1	Lim	ACF	31	-0.115642	-0.104998	-0.126972
1	Lim	ag	1	-0.00967046	-0.00854737	-0.0107569
1	Lim	ag	2	-0.0193058	-0.017367	-0.0214874
1	Lim	ag	3	-0.0288316	-0.0258995	-0.0322026
1	Lim	ag	4	-0.0385623	-0.033869	-0.0428175
1	Lim	ag	5	-0.0482993	-0.0433094	-0.0534805
1	Lim	ag	6	-0.0582099	-0.05237	-0.0642755
1	Lim	ag	7	-0.0677296	-0.0606402	-0.0749698
1	Lim	ag	8	-0.0769943	-0.0683097	-0.0850935
1	Lim	ag	9	-0.0867862	-0.0770236	-0.0961522
1	Lim	ag	10	-0.0964684	-0.0864124	-0.106209
1	Lim	ag	11	-0.0965896	-0.0852449	-0.107149
1	Lim	ag	12	-0.0967551	-0.0864041	-0.106906
1	Lim	ag	13	-0.0963968	-0.0862721	-0.106702
1	Lim	ag	14	-0.0965984	-0.0862229	-0.107158
1	Lim	ag	15	-0.0969504	-0.0858651	-0.106909
1	Lim	ag	16	-0.0968106	-0.0862338	-0.107399
1	Lim	ag	17	-0.0965614	-0.0856629	-0.106779
1	Lim	ag	18	-0.0965368	-0.0854928	-0.107173
1	Lim	ag	19	-0.09655	-0.0861726	-0.107649
1	Lim	ag	20	-0.0966851	-0.0855715	-0.106895
1	Lim	ag	21	-0.0969061	-0.0869546	-0.107455
1	Lim	ag	22	-0.0967656	-0.0862164	-0.107072
1	Lim	ag	23	-0.096947	-0.086175	-0.107123
1	Lim	ag	24	-0.096573	-0.0862787	-0.106911
1	Lim	ag	25	-0.0964697	-0.0856691	-0.106849
1	Lim	ag	26	-0.096583	-0.0857992	-0.107335
1	Lim	ag	27	-0.0964013	-0.0863315	-0.10651
1	Lim	ag	28	-0.0967922	-0.0855579	-0.106545
1	Lim	ag	29	-0.0965272	-0.0860199	-0.10747
1	Lim	ag	30	-0.0963831	-0.0864107	-0.106899
1	Lim	ag	31	-0.0970546	-0.0862756	-0.107392
1	Lim	grass	1	-4.36e-05	-4.12e-05	-4.61e-05
1	Lim	grass	2	-8.71e-05	-8.23e-05	-9.22e-05
1	Lim	grass	3	-0.000131198	-0.000123836	-0.000138802
1	Lim	grass	4	-0.000174247	-0.000164618	-0.000183973
1	Lim	grass	5	-0.000218604	-0.00020586	-0.00023043
1	Lim	grass	6	-0.000261642	-0.000247784	-0.000275743
1	Lim	grass	7	-0.00030583	-0.00028887	-0.000322229
1	Lim	grass	8	-0.000348516	-0.000328326	-0.000368901
1	Lim	grass	9	-0.000392695	-0.000370938	-0.000414733
1	Lim	grass	10	-0.000436967	-0.000411556	-0.000460636
1	Lim	grass	11	-0.000437929	-0.000412275	-0.000462363
1	Lim	grass	12	-0.000436645	-0.000414292	-0.000458918
1	Lim	grass	13	-0.000436631	-0.00041046	-0.000462399
1	Lim	grass	14	-0.000436462	-0.000411603	-0.000461346
1	Lim	grass	15	-0.000436532	-0.00041234	-0.000461081
1	Lim	grass	16	-0.000436123	-0.00041002	-0.000461205
1	Lim	grass	17	-0.000436407	-0.000410861	-0.000460798
1	Lim	grass	18	-0.000436282	-0.000413132	-0.000460265
1	Lim	grass	19	-0.000436481	-0.000412101	-0.00046105
1	Lim	grass	20	-0.000435972	-0.000412328	-0.000460869
1	Lim	grass	21	-0.000437102	-0.000413876	-0.000462825
1	Lim	grass	22	-0.00043701	-0.000412654	-0.000462271
1	Lim	grass	23	-0.000436761	-0.00041215	-0.000460548
1	Lim	grass	24	-0.00043627	-0.000411957	-0.000460294
1	Lim	grass	25	-0.000436054	-0.000411644	-0.000460656
1	Lim	grass	26	-0.000436644	-0.000411075	-0.000462501
1	Lim	grass	27	-0.000436885	-0.000411323	-0.000461147
1	Lim	grass	28	-0.000437524	-0.000413391	-0.000461119
1	Lim	grass	29	-0.000436894	-0.000412393	-0.000461539
1	Lim	grass	30	-0.000435499	-0.000410725	-0.000461324
1	Lim	grass	31	-0.000436005	-0.000411309	-0.000462631
1	Lim	ifm	1	-0.353271	-0.339556	-0.366672
1	Lim	ifm	2	-0.708957	-0.680452	-0.736305
1	Lim	ifm	3	-1.0682	-1.02568	-1.10831
1	Lim	ifm	4	-1.43214	-1.37809	-1.48787
1	Lim	ifm	5	-1.79666	-1.72265	-1.86169
1	Lim	ifm	6	-2.16391	-2.08548	-2.24542
1	Lim	ifm	7	-2.53389	-2.43898	-2.6356
1	Lim	ifm	8	-2.90699	-2.80272	-3.02654
1	Lim	ifm	9	-3.28589	-3.15925	-3.41029
1	Lim	ifm	10	-3.6649	-3.51647	-3.79909
1	Lim	ifm	11	-3.68699	-3.54049	-3.8308
1	Lim	ifm	12	-3.71199	-3.5724	-3.85934
1	Lim	ifm	13	-3.73968	-3.60055	-3.8804
1	Lim	ifm	14	-3.76414	-3.62005	-3.90177
1	Lim	ifm	15	-3.78412	-3.64689	-3.92684
1	Lim	ifm	16	-3.79569	-3.65802	-3.94534
1	Lim	ifm	17	-3.82467	-3.67964	-3.96742
1	Lim	ifm	18	-3.84238	-3.7081	-3.98613
1	Lim	ifm	19	-3.8541	-3.7227	-4.00172
1	Lim	ifm	20	-3.87933	-3.74154	-4.01776
1	Lim	ifm	21	-3.89559	-3.75243	-4.03343
1	Lim	ifm	22	-3.91109	-3.75279	-4.05257
1	Lim	ifm	23	-3.93126	-3.78145	-4.07295
1	Lim	ifm	24	-3.9387	-3.79693	-4.0739
1	Lim	ifm	25	-3.95493	-3.80688	-4.09894
1	Lim	ifm	26	-3.96705	-3.82689	-4.10917
1	Lim	ifm	27	-3.97894	-3.82867	-4.12848
1	Lim	ifm	28	-3.98619	-3.8259	-4.13073
1	Lim	ifm	29	-3.99563	-3.84432	-4.1425
1	Lim	ifm	30	-4.00846	-3.85949	-4.15821
1	Lim	ifm	31	-4.02181	-3.87731	-4.16045
1	Lim	reforest	1	-0.00172962	-0.000295568	-0.00313087
1	Lim	reforest	2	-0.00329123	-0.00174056	-0.0053944
1	Lim	reforest	3	-0.00501624	-0.00316936	-0.0071118
1	Lim	reforest	4	-0.00648595	-0.00453633	-0.00864579
1	Lim	reforest	5	-0.00788428	-0.00549771	-0.0103778
1	Lim	reforest	6	-0.00925171	-0.00662943	-0.0118014
1	Lim	reforest	7	-0.0106494	-0.00764619	-0.0132836
1	Lim	reforest	8	-0.0118771	-0.00884711	-0.0144497
1	Lim	reforest	9	-0.01281	-0.00960287	-0.0157078
1	Lim	reforest	10	-0.013429	-0.00990886	-0.0159367
1	Lim	reforest	11	-0.0133265	-0.00978263	-0.0159534
1	Lim	reforest	12	-0.0133211	-0.00972105	-0.0158775
1	Lim	reforest	13	-0.0132782	-0.00959504	-0.0158727
1	Lim	reforest	14	-0.0132108	-0.00948534	-0.0157902
1	Lim	reforest	15	-0.0133487	-0.00963469	-0.0159709
1	Lim	reforest	16	-0.0153352	-0.0112453	-0.0184001
1	Lim	reforest	17	-0.0175515	-0.0132849	-0.020726
1	Lim	reforest	18	-0.0194325	-0.0151266	-0.0226352
1	Lim	reforest	19	-0.0212646	-0.0178069	-0.0244324
1	Lim	reforest	20	-0.0229796	-0.01977	-0.0270387
1	Lim	reforest	21	-0.0244039	-0.0211953	-0.0288886
1	Lim	reforest	22	-0.0259409	-0.0231101	-0.0304738
1	Lim	reforest	23	-0.0275525	-0.0246659	-0.031975
1	Lim	reforest	24	-0.0291368	-0.0259942	-0.0334665
1	Lim	reforest	25	-0.030067	-0.0269109	-0.0344864
1	Lim	reforest	26	-0.0307809	-0.0277026	-0.0349712
1	Lim	reforest	27	-0.031461	-0.0283827	-0.0353049
1	Lim	reforest	28	-0.032036	-0.0287512	-0.0360528
1	Lim	reforest	29	-0.0325745	-0.0291126	-0.0366034
1	Lim	reforest	30	-0.033203	-0.0298875	-0.036994
1	Lim	reforest	31	-0.0336595	-0.0304305	-0.0375069
1	Lim	rref	1	-5.72e-05	-5.63e-05	-5.79e-05
1	Lim	rref	2	-0.000167089	-0.000164607	-0.000169293
1	Lim	rref	3	-0.000325991	-0.000321489	-0.000330843
1	Lim	rref	4	-0.000530043	-0.000522788	-0.000537358
1	Lim	rref	5	-0.000775885	-0.000764685	-0.000786756
1	Lim	rref	6	-0.0010604	-0.00104614	-0.00107503
1	Lim	rref	7	-0.00138063	-0.00136065	-0.00140027
1	Lim	rref	8	-0.00173409	-0.0017093	-0.00175903
1	Lim	rref	9	-0.00211716	-0.00208752	-0.00214766
1	Lim	rref	10	-0.00253042	-0.00249336	-0.00256645
1	Lim	rref	11	-0.0029124	-0.00287004	-0.00295128
1	Lim	rref	12	-0.00326427	-0.00321945	-0.00331164
1	Lim	rref	13	-0.00359197	-0.00353894	-0.00364405
1	Lim	rref	14	-0.00389055	-0.00383652	-0.00394608
1	Lim	rref	15	-0.00417087	-0.00411133	-0.00423038
1	Lim	rref	16	-0.00442759	-0.00435945	-0.00449178
1	Lim	rref	17	-0.00466745	-0.00460642	-0.00474034
1	Lim	rref	18	-0.00488988	-0.00482356	-0.00495995
1	Lim	rref	19	-0.0050939	-0.00502121	-0.00516622
1	Lim	rref	20	-0.00528284	-0.00521148	-0.00535426
1	Lim	rref	21	-0.00545461	-0.00538185	-0.00553633
1	Lim	rref	22	-0.00561962	-0.00554394	-0.00570352
1	Lim	rref	23	-0.00576924	-0.00568775	-0.00585482
1	Lim	rref	24	-0.0059108	-0.00581937	-0.00598941
1	Lim	rref	25	-0.0060396	-0.00595492	-0.00611873
1	Lim	rref	26	-0.0061556	-0.00607707	-0.00624342
1	Lim	rref	27	-0.00626618	-0.00617827	-0.00634553
1	Lim	rref	28	-0.00636418	-0.00627554	-0.00646068
1	Lim	rref	29	-0.00646032	-0.00637324	-0.00655072
1	Lim	rref	30	-0.0065429	-0.00645221	-0.00663923
1	Lim	rref	31	-0.00662167	-0.00653655	-0.0067237
1	Lim	sage	1	-0.000334272	-0.000270025	-0.000399339
1	Lim	sage	2	-0.000715585	-0.0005929	-0.000839102
1	Lim	sage	3	-0.00114147	-0.000954043	-0.00132948
1	Lim	sage	4	-0.00159968	-0.00135257	-0.00185553
1	Lim	sage	5	-0.00209875	-0.00176404	-0.00242536
1	Lim	sage	6	-0.0026532	-0.00228066	-0.00304
1	Lim	sage	7	-0.00321659	-0.00272939	-0.00366151
1	Lim	sage	8	-0.00384251	-0.0033236	-0.00437672
1	Lim	sage	9	-0.00451324	-0.00388928	-0.00508183
1	Lim	sage	10	-0.00519096	-0.00447306	-0.00585273
1	Lim	sage	11	-0.00562503	-0.00493693	-0.00630481
1	Lim	sage	12	-0.00603804	-0.00528457	-0.00681761
1	Lim	sage	13	-0.00635151	-0.00561733	-0.00718124
1	Lim	sage	14	-0.00681418	-0.00596915	-0.00768811
1	Lim	sage	15	-0.00718478	-0.00629153	-0.00803882
1	Lim	sage	16	-0.00762218	-0.00671406	-0.00848996
1	Lim	sage	17	-0.00795683	-0.0069876	-0.00887295
1	Lim	sage	18	-0.0083025	-0.00734826	-0.00923968
1	Lim	sage	19	-0.00872276	-0.0077489	-0.00966562
1	Lim	sage	20	-0.00906441	-0.00810155	-0.0101107
1	Lim	sage	21	-0.00941989	-0.00831885	-0.0105206
1	Lim	sage	22	-0.00986097	-0.00868155	-0.0109753
1	Lim	sage	23	-0.0101415	-0.00901001	-0.0114192
1	Lim	sage	24	-0.010488	-0.00921274	-0.011721
1	Lim	sage	25	-0.0108455	-0.00962194	-0.0122158
1	Lim	sage	26	-0.011225	-0.00991746	-0.0124971
1	Lim	sage	27	-0.0115227	-0.0102025	-0.0128821
1	Lim	sage	28	-0.0118422	-0.0104354	-0.0132075
1	Lim	sage	29	-0.0122381	-0.0107742	-0.0136641
1	Lim	sage	30	-0.0125802	-0.0110486	-0.0139171
1	Lim	sage	31	-0.0128689	-0.0114504	-0.0143845
1	Lim	tide	1	-0.000122856	-0.000113586	-0.000132619
1	Lim	tide	2	-0.000367241	-0.000339314	-0.000393948
1	Lim	tide	3	-0.000731067	-0.000676064	-0.000783483
1	Lim	tide	4	-0.00121471	-0.00112376	-0.0013075
1	Lim	tide	5	-0.00181292	-0.00167429	-0.00196109
1	Lim	tide	6	-0.00252811	-0.00233724	-0.00272282
1	Lim	tide	7	-0.00336812	-0.00312411	-0.00360783
1	Lim	tide	8	-0.00431631	-0.00397357	-0.00464562
1	Lim	tide	9	-0.00538053	-0.00497242	-0.00574275
1	Lim	tide	10	-0.00657021	-0.00608735	-0.0070633
1	Lim	tide	11	-0.0077095	-0.00712899	-0.00829524
1	Lim	tide	12	-0.008858	-0.00820314	-0.0095227
1	Lim	tide	13	-0.00999757	-0.00923121	-0.0107995
1	Lim	tide	14	-0.0111358	-0.01026	-0.0119727
1	Lim	tide	15	-0.0122392	-0.0113669	-0.0131871
1	Lim	tide	16	-0.0133512	-0.0123492	-0.0142497
1	Lim	tide	17	-0.0143592	-0.0133434	-0.0155404
1	Lim	tide	18	-0.0155375	-0.0143455	-0.0167452
1	Lim	tide	19	-0.0166375	-0.0153848	-0.0178797
1	Lim	tide	20	-0.017695	-0.0163982	-0.0191346
1	Lim	tide	21	-0.0186536	-0.0172569	-0.0201843
1	Lim	tide	22	-0.0197513	-0.0181591	-0.0212975
1	Lim	tide	23	-0.0207694	-0.0192007	-0.02234
1	Lim	tide	24	-0.0217717	-0.0201472	-0.0233823
1	Lim	tide	25	-0.0227822	-0.0210125	-0.0245543
1	Lim	tide	26	-0.0237359	-0.0219667	-0.0255753
1	Lim	tide	27	-0.0247329	-0.0230002	-0.0266511
1	Lim	tide	28	-0.0258602	-0.0239549	-0.0277966
1	Lim	tide	29	-0.0266129	-0.0247238	-0.0286985
1	Lim	tide	30	-0.0277129	-0.0256767	-0.0299045
1	Lim	tide	31	-0.0287517	-0.0265597	-0.0309064
2	Amb	ACF	1	-0.111786	-0.100629	-0.122819
2	Amb	ACF	2	-0.22613	-0.202388	-0.246334
2	Amb	ACF	3	-0.336155	-0.303429	-0.367308
2	Amb	ACF	4	-0.45034	-0.404609	-0.495244
2	Amb	ACF	5	-0.561636	-0.503442	-0.624243
2	Amb	ACF	6	-0.676282	-0.612931	-0.743174
2	Amb	ACF	7	-0.790014	-0.71226	-0.86625
2	Amb	ACF	8	-0.902423	-0.814728	-0.989214
2	Amb	ACF	9	-1.01719	-0.915736	-1.11026
2	Amb	ACF	10	-1.13199	-1.019	-1.25295
2	Amb	ACF	11	-1.13243	-1.02377	-1.24064
2	Amb	ACF	12	-1.13742	-1.02495	-1.24954
2	Amb	ACF	13	-1.14006	-1.03111	-1.24725
2	Amb	ACF	14	-1.14413	-1.03447	-1.25357
2	Amb	ACF	15	-1.14031	-1.02564	-1.2503
2	Amb	ACF	16	-1.1406	-1.03162	-1.25276
2	Amb	ACF	17	-1.14589	-1.03248	-1.26006
2	Amb	ACF	18	-1.1407	-1.0399	-1.254
2	Amb	ACF	19	-1.14897	-1.03507	-1.26467
2	Amb	ACF	20	-1.14556	-1.037	-1.25618
2	Amb	ACF	21	-1.15559	-1.03097	-1.25533
2	Amb	ACF	22	-1.15162	-1.04585	-1.26833
2	Amb	ACF	23	-1.15292	-1.04069	-1.25801
2	Amb	ACF	24	-1.1536	-1.03974	-1.2689
2	Amb	ACF	25	-1.153	-1.03611	-1.26983
2	Amb	ACF	26	-1.16117	-1.04547	-1.27537
2	Amb	ACF	27	-1.15603	-1.04725	-1.26685
2	Amb	ACF	28	-1.15824	-1.04863	-1.27342
2	Amb	ACF	29	-1.15674	-1.04891	-1.26425
2	Amb	ACF	30	-1.15711	-1.04696	-1.2654
2	Amb	ACF	31	-1.15878	-1.04752	-1.27244
2	Amb	ag	1	-0.0738261	-0.066844	-0.0795248
2	Amb	ag	2	-0.146915	-0.133693	-0.159664
2	Amb	ag	3	-0.219985	-0.20011	-0.239909
2	Amb	ag	4	-0.29603	-0.27008	-0.320747
2	Amb	ag	5	-0.367832	-0.335621	-0.398406
2	Amb	ag	6	-0.443069	-0.404838	-0.479661
2	Amb	ag	7	-0.51529	-0.471585	-0.56231
2	Amb	ag	8	-0.590136	-0.540052	-0.641619
2	Amb	ag	9	-0.662881	-0.605575	-0.720295
2	Amb	ag	10	-0.734769	-0.671649	-0.798844
2	Amb	ag	11	-0.765687	-0.702311	-0.83073
2	Amb	ag	12	-0.799908	-0.731177	-0.867204
2	Amb	ag	13	-0.83055	-0.7589	-0.901239
2	Amb	ag	14	-0.860161	-0.787534	-0.936724
2	Amb	ag	15	-0.894059	-0.817324	-0.96426
2	Amb	ag	16	-0.926323	-0.852712	-0.998987
2	Amb	ag	17	-0.951567	-0.875112	-1.03299
2	Amb	ag	18	-0.985725	-0.904995	-1.06442
2	Amb	ag	19	-1.02292	-0.942049	-1.10888
2	Amb	ag	20	-1.05021	-0.963454	-1.13453
2	Amb	ag	21	-1.08555	-0.999046	-1.16883
2	Amb	ag	22	-1.11825	-1.02213	-1.20022
2	Amb	ag	23	-1.14261	-1.05254	-1.24112
2	Amb	ag	24	-1.17595	-1.07586	-1.27836
2	Amb	ag	25	-1.20739	-1.11518	-1.30444
2	Amb	ag	26	-1.24314	-1.13944	-1.3449
2	Amb	ag	27	-1.27706	-1.16581	-1.37837
2	Amb	ag	28	-1.30575	-1.19803	-1.40881
2	Amb	ag	29	-1.33508	-1.22164	-1.45055
2	Amb	ag	30	-1.36642	-1.25877	-1.48305
2	Amb	ag	31	-1.39761	-1.27606	-1.51702
2	Amb	grass	1	-0.000436756	-0.000412826	-0.000461587
2	Amb	grass	2	-0.000871184	-0.000824369	-0.000920432
2	Amb	grass	3	-0.0013055	-0.00123406	-0.00138236
2	Amb	grass	4	-0.00174666	-0.00164807	-0.00184153
2	Amb	grass	5	-0.00218412	-0.0020604	-0.00230801
2	Amb	grass	6	-0.00262268	-0.00247459	-0.00276692
2	Amb	grass	7	-0.00305494	-0.00289057	-0.00323874
2	Amb	grass	8	-0.00348201	-0.0032836	-0.00368527
2	Amb	grass	9	-0.00392115	-0.00370524	-0.0041538
2	Amb	grass	10	-0.00436594	-0.00411408	-0.00460412
2	Amb	grass	11	-0.00436695	-0.00412891	-0.0046107
2	Amb	grass	12	-0.00435764	-0.00411568	-0.00459964
2	Amb	grass	13	-0.00437083	-0.00410344	-0.00461893
2	Amb	grass	14	-0.00436856	-0.0041068	-0.00459609
2	Amb	grass	15	-0.00435609	-0.00412664	-0.00460522
2	Amb	grass	16	-0.00436047	-0.00411203	-0.00461572
2	Amb	grass	17	-0.00435724	-0.00411335	-0.00461885
2	Amb	grass	18	-0.00436433	-0.00411776	-0.00461699
2	Amb	grass	19	-0.00436686	-0.00411914	-0.00461382
2	Amb	grass	20	-0.00436943	-0.00412091	-0.00461354
2	Amb	grass	21	-0.0043568	-0.00411248	-0.00459576
2	Amb	grass	22	-0.00436175	-0.00410664	-0.00461074
2	Amb	grass	23	-0.00437263	-0.00414095	-0.00461884
2	Amb	grass	24	-0.0043653	-0.00410033	-0.00460222
2	Amb	grass	25	-0.00436103	-0.00412194	-0.00461428
2	Amb	grass	26	-0.00436377	-0.00412097	-0.0046288
2	Amb	grass	27	-0.00436556	-0.00411733	-0.00460879
2	Amb	grass	28	-0.00437428	-0.00412409	-0.00460178
2	Amb	grass	29	-0.00437173	-0.00413461	-0.00462247
2	Amb	grass	30	-0.00437115	-0.00412395	-0.00459761
2	Amb	grass	31	-0.00437209	-0.00412054	-0.00460616
2	Amb	ifm	1	-1.76476	-1.70308	-1.83279
2	Amb	ifm	2	-2.10556	-2.02438	-2.18998
2	Amb	ifm	3	-2.503	-2.40565	-2.60015
2	Amb	ifm	4	-2.96394	-2.83831	-3.08431
2	Amb	ifm	5	-3.44638	-3.30225	-3.57755
2	Amb	ifm	6	-3.84042	-3.68617	-3.99929
2	Amb	ifm	7	-4.15141	-3.98291	-4.32752
2	Amb	ifm	8	-4.42433	-4.25673	-4.60292
2	Amb	ifm	9	-4.66636	-4.4884	-4.85592
2	Amb	ifm	10	-4.83004	-4.64153	-5.01453
2	Amb	ifm	11	-5.13276	-4.95243	-5.3399
2	Amb	ifm	12	-5.16644	-4.97872	-5.35619
2	Amb	ifm	13	-5.22459	-5.01509	-5.40857
2	Amb	ifm	14	-5.2447	-5.03852	-5.45449
2	Amb	ifm	15	-5.2799	-5.08026	-5.48619
2	Amb	ifm	16	-5.31485	-5.09294	-5.50025
2	Amb	ifm	17	-5.33941	-5.14243	-5.54479
2	Amb	ifm	18	-5.36242	-5.16595	-5.57387
2	Amb	ifm	19	-5.40098	-5.18883	-5.59926
2	Amb	ifm	20	-5.41459	-5.20985	-5.62127
2	Amb	ifm	21	-5.44453	-5.24163	-5.64906
2	Amb	ifm	22	-5.46548	-5.26955	-5.68663
2	Amb	ifm	23	-5.48652	-5.29362	-5.69908
2	Amb	ifm	24	-5.50859	-5.30187	-5.7256
2	Amb	ifm	25	-5.52246	-5.30336	-5.73363
2	Amb	ifm	26	-5.54605	-5.32127	-5.75306
2	Amb	ifm	27	-5.56312	-5.3453	-5.76715
2	Amb	ifm	28	-5.58425	-5.36432	-5.79985
2	Amb	ifm	29	-5.60108	-5.38192	-5.82021
2	Amb	ifm	30	-5.61104	-5.39981	-5.8256
2	Amb	ifm	31	-5.63069	-5.40704	-5.84826
2	Amb	reforest	1	-0.00461868	-0.000290105	-0.0145231
2	Amb	reforest	2	-0.00998671	-0.00202176	-0.0250543
2	Amb	reforest	3	-0.0160304	-0.00782312	-0.0298214
2	Amb	reforest	4	-0.0207515	-0.0152093	-0.0344635
2	Amb	reforest	5	-0.0248777	-0.0163667	-0.0439471
2	Amb	reforest	6	-0.0291998	-0.0187115	-0.0471215
2	Amb	reforest	7	-0.0329501	-0.0248113	-0.049802
2	Amb	reforest	8	-0.0350815	-0.0303246	-0.0535825
2	Amb	reforest	9	-0.0390963	-0.0317001	-0.0586376
2	Amb	reforest	10	-0.0412766	-0.0324999	-0.0599361
2	Amb	reforest	11	-0.0411789	-0.0312709	-0.0595441
2	Amb	reforest	12	-0.0414994	-0.0317573	-0.0595282
2	Amb	reforest	13	-0.041213	-0.0311797	-0.058984
2	Amb	reforest	14	-0.0402475	-0.0312764	-0.0583322
2	Amb	reforest	15	-0.0415328	-0.0317204	-0.0592275
2	Amb	reforest	16	-0.0483353	-0.0365315	-0.0717416
2	Amb	reforest	17	-0.056445	-0.0383168	-0.0800574
2	Amb	reforest	18	-0.0627957	-0.0443502	-0.0850779
2	Amb	reforest	19	-0.0701057	-0.0534114	-0.0869544
2	Amb	reforest	20	-0.0742677	-0.058918	-0.0979296
2	Amb	reforest	21	-0.0811767	-0.0628448	-0.104317
2	Amb	reforest	22	-0.0863567	-0.0689311	-0.106522
2	Amb	reforest	23	-0.0924418	-0.0766376	-0.110585
2	Amb	reforest	24	-0.0979243	-0.0800956	-0.116478
2	Amb	reforest	25	-0.0997749	-0.0815924	-0.121522
2	Amb	reforest	26	-0.102094	-0.085507	-0.122623
2	Amb	reforest	27	-0.104528	-0.0879538	-0.122829
2	Amb	reforest	28	-0.106724	-0.0889441	-0.126808
2	Amb	reforest	29	-0.108079	-0.0901528	-0.12808
2	Amb	reforest	30	-0.110249	-0.0922451	-0.127685
2	Amb	reforest	31	-0.111951	-0.0942943	-0.129587
2	Amb	rref	1	-0.000571197	-0.000563027	-0.0005789
2	Amb	rref	2	-0.00167048	-0.00164548	-0.00169359
2	Amb	rref	3	-0.00325896	-0.00321374	-0.00330441
2	Amb	rref	4	-0.00529989	-0.00522077	-0.00537386
2	Amb	rref	5	-0.00775826	-0.00765169	-0.00786164
2	Amb	rref	6	-0.0106	-0.0104484	-0.0107513
2	Amb	rref	7	-0.0138097	-0.0136128	-0.013999
2	Amb	rref	8	-0.0173504	-0.0171001	-0.0176043
2	Amb	rref	9	-0.0211757	-0.0208843	-0.0214879
2	Amb	rref	10	-0.0253122	-0.0249396	-0.0256701
2	Amb	rref	11	-0.030263	-0.0298462	-0.0306994
2	Amb	rref	12	-0.0359858	-0.0355091	-0.036492
2	Amb	rref	13	-0.0424319	-0.0418111	-0.0430182
2	Amb	rref	14	-0.0495071	-0.0487778	-0.0502537
2	Amb	rref	15	-0.0572409	-0.0563826	-0.0580551
2	Amb	rref	16	-0.0655428	-0.064632	-0.0664258
2	Amb	rref	17	-0.0743034	-0.0732771	-0.0753321
2	Amb	rref	18	-0.08357	-0.0824857	-0.0847889
2	Amb	rref	19	-0.0933319	-0.0919825	-0.0946293
2	Amb	rref	20	-0.10342	-0.10199	-0.104921
2	Amb	rref	21	-0.11507	-0.113525	-0.116653
2	Amb	rref	22	-0.128194	-0.12629	-0.130125
2	Amb	rref	23	-0.142489	-0.140433	-0.144553
2	Amb	rref	24	-0.15808	-0.155918	-0.160371
2	Amb	rref	25	-0.174669	-0.17221	-0.177174
2	Amb	rref	26	-0.192513	-0.189689	-0.195236
2	Amb	rref	27	-0.211209	-0.208319	-0.21407
2	Amb	rref	28	-0.230851	-0.227489	-0.234157
2	Amb	rref	29	-0.251098	-0.247655	-0.254376
2	Amb	rref	30	-0.272126	-0.26856	-0.276023
2	Amb	rref	31	-0.293861	-0.289827	-0.298086
2	Amb	sage	1	-0.0033649	-0.00272137	-0.00401316
2	Amb	sage	2	-0.00719307	-0.00593255	-0.00848313
2	Amb	sage	3	-0.0114245	-0.00947951	-0.0132983
2	Amb	sage	4	-0.0159112	-0.0134058	-0.0185024
2	Amb	sage	5	-0.0211257	-0.017874	-0.0242491
2	Amb	sage	6	-0.0264084	-0.0225159	-0.0304061
2	Amb	sage	7	-0.0320491	-0.0275866	-0.0366343
2	Amb	sage	8	-0.0385794	-0.0333202	-0.0436094
2	Amb	sage	9	-0.0451951	-0.0389335	-0.0508936
2	Amb	sage	10	-0.0521925	-0.0455163	-0.0589924
2	Amb	sage	11	-0.0563662	-0.0491385	-0.0639002
2	Amb	sage	12	-0.0598481	-0.0525322	-0.067812
2	Amb	sage	13	-0.0639619	-0.0561835	-0.0718242
2	Amb	sage	14	-0.0680596	-0.0600134	-0.0760329
2	Amb	sage	15	-0.0713884	-0.062782	-0.0801735
2	Amb	sage	16	-0.0753259	-0.0664035	-0.0840579
2	Amb	sage	17	-0.0793797	-0.0702651	-0.0883533
2	Amb	sage	18	-0.0830544	-0.0736684	-0.092485
2	Amb	sage	19	-0.0871126	-0.0772922	-0.0960842
2	Amb	sage	20	-0.0908577	-0.0804816	-0.101403
2	Amb	sage	21	-0.0942161	-0.082679	-0.105992
2	Amb	sage	22	-0.0978574	-0.086092	-0.109339
2	Amb	sage	23	-0.101393	-0.0899744	-0.112259
2	Amb	sage	24	-0.105205	-0.0928058	-0.116945
2	Amb	sage	25	-0.108058	-0.0957477	-0.121805
2	Amb	sage	26	-0.112096	-0.0978453	-0.124092
2	Amb	sage	27	-0.115196	-0.100703	-0.129408
2	Amb	sage	28	-0.118614	-0.104993	-0.132616
2	Amb	sage	29	-0.122017	-0.107716	-0.137058
2	Amb	sage	30	-0.125191	-0.111278	-0.14006
2	Amb	sage	31	-0.128355	-0.112622	-0.143668
2	Amb	tide	1	-0.000246403	-0.000226577	-0.000264792
2	Amb	tide	2	-0.000735189	-0.000679153	-0.000790155
2	Amb	tide	3	-0.00145549	-0.00135431	-0.00156089
2	Amb	tide	4	-0.00242676	-0.00224511	-0.00260676
2	Amb	tide	5	-0.00364229	-0.00338875	-0.00389939
2	Amb	tide	6	-0.00507785	-0.0047091	-0.00544069
2	Amb	tide	7	-0.00674843	-0.00623745	-0.00723158
2	Amb	tide	8	-0.0086083	-0.00798757	-0.00929518
2	Amb	tide	9	-0.0107444	-0.00994648	-0.0115669
2	Amb	tide	10	-0.0131114	-0.0121401	-0.014059
2	Amb	tide	11	-0.0156742	-0.0145783	-0.0168675
2	Amb	tide	12	-0.0184558	-0.017051	-0.0198174
2	Amb	tide	13	-0.0214855	-0.0198952	-0.0229634
2	Amb	tide	14	-0.024732	-0.0228572	-0.0265759
2	Amb	tide	15	-0.0281335	-0.0259368	-0.030243
2	Amb	tide	16	-0.031761	-0.0295023	-0.0342586
2	Amb	tide	17	-0.0358332	-0.0330739	-0.0384719
2	Amb	tide	18	-0.040196	-0.0372513	-0.0431784
2	Amb	tide	19	-0.0446213	-0.0415158	-0.0479883
2	Amb	tide	20	-0.0493954	-0.0458716	-0.0530248
2	Amb	tide	21	-0.0545181	-0.0501547	-0.0581626
2	Amb	tide	22	-0.0594353	-0.0551935	-0.0640652
2	Amb	tide	23	-0.06507	-0.0603211	-0.0701223
2	Amb	tide	24	-0.0706591	-0.0648202	-0.0761519
2	Amb	tide	25	-0.0758479	-0.0703309	-0.0818985
2	Amb	tide	26	-0.0810957	-0.0746993	-0.0871146
2	Amb	tide	27	-0.0871037	-0.0807224	-0.0941532
2	Amb	tide	28	-0.0933593	-0.0862696	-0.100974
2	Amb	tide	29	-0.0999379	-0.0922089	-0.107734
2	Amb	tide	30	-0.107026	-0.0983196	-0.115869
2	Amb	tide	31	-0.11379	-0.104932	-0.123737
3	Mod	ACF	1	-0.0559142	-0.0504884	-0.0612505
3	Mod	ACF	2	-0.112342	-0.101507	-0.123786
3	Mod	ACF	3	-0.169273	-0.152022	-0.185877
3	Mod	ACF	4	-0.226142	-0.204056	-0.247365
3	Mod	ACF	5	-0.281705	-0.253335	-0.309656
3	Mod	ACF	6	-0.338369	-0.30748	-0.369734
3	Mod	ACF	7	-0.395633	-0.359151	-0.432824
3	Mod	ACF	8	-0.450073	-0.406864	-0.49331
3	Mod	ACF	9	-0.50826	-0.459748	-0.561091
3	Mod	ACF	10	-0.566029	-0.514217	-0.617917
3	Mod	ACF	11	-0.566918	-0.506678	-0.618841
3	Mod	ACF	12	-0.568393	-0.512228	-0.625348
3	Mod	ACF	13	-0.569673	-0.516117	-0.626283
3	Mod	ACF	14	-0.569444	-0.514433	-0.629571
3	Mod	ACF	15	-0.570615	-0.517011	-0.625278
3	Mod	ACF	16	-0.570713	-0.519368	-0.626686
3	Mod	ACF	17	-0.573507	-0.514364	-0.628194
3	Mod	ACF	18	-0.570279	-0.518738	-0.627103
3	Mod	ACF	19	-0.572854	-0.51711	-0.63065
3	Mod	ACF	20	-0.572016	-0.518243	-0.63091
3	Mod	ACF	21	-0.576024	-0.51898	-0.632453
3	Mod	ACF	22	-0.577921	-0.5195	-0.633148
3	Mod	ACF	23	-0.578451	-0.521171	-0.631879
3	Mod	ACF	24	-0.576195	-0.523823	-0.634159
3	Mod	ACF	25	-0.580811	-0.51896	-0.631107
3	Mod	ACF	26	-0.577126	-0.519396	-0.631046
3	Mod	ACF	27	-0.581193	-0.522444	-0.636048
3	Mod	ACF	28	-0.57929	-0.527091	-0.633196
3	Mod	ACF	29	-0.581092	-0.526232	-0.63387
3	Mod	ACF	30	-0.578635	-0.527951	-0.634539
3	Mod	ACF	31	-0.581625	-0.524239	-0.637686
3	Mod	ag	1	-0.0383072	-0.0345102	-0.0418057
3	Mod	ag	2	-0.0762577	-0.0693927	-0.0836171
3	Mod	ag	3	-0.11464	-0.103786	-0.124628
3	Mod	ag	4	-0.152324	-0.136439	-0.165515
3	Mod	ag	5	-0.190652	-0.172397	-0.209391
3	Mod	ag	6	-0.229118	-0.205587	-0.248489
3	Mod	ag	7	-0.267329	-0.241127	-0.291667
3	Mod	ag	8	-0.30583	-0.275688	-0.336429
3	Mod	ag	9	-0.343751	-0.311692	-0.37683
3	Mod	ag	10	-0.381119	-0.344056	-0.420233
3	Mod	ag	11	-0.47372	-0.424354	-0.525562
3	Mod	ag	12	-0.494078	-0.439371	-0.545769
3	Mod	ag	13	-0.510792	-0.459064	-0.563383
3	Mod	ag	14	-0.527345	-0.476795	-0.579765
3	Mod	ag	15	-0.546926	-0.493393	-0.601352
3	Mod	ag	16	-0.56378	-0.508986	-0.621779
3	Mod	ag	17	-0.581501	-0.522999	-0.635047
3	Mod	ag	18	-0.597831	-0.540334	-0.653239
3	Mod	ag	19	-0.617388	-0.558607	-0.67422
3	Mod	ag	20	-0.636557	-0.575183	-0.697989
3	Mod	ag	21	-0.653543	-0.590751	-0.714628
3	Mod	ag	22	-0.670002	-0.604374	-0.729292
3	Mod	ag	23	-0.688101	-0.623318	-0.753836
3	Mod	ag	24	-0.706873	-0.643294	-0.773216
3	Mod	ag	25	-0.723617	-0.65962	-0.789407
3	Mod	ag	26	-0.744691	-0.676011	-0.808594
3	Mod	ag	27	-0.757347	-0.698304	-0.834057
3	Mod	ag	28	-0.774231	-0.707082	-0.84217
3	Mod	ag	29	-0.79432	-0.724281	-0.865192
3	Mod	ag	30	-0.809091	-0.739374	-0.885642
3	Mod	ag	31	-0.82686	-0.75061	-0.902321
3	Mod	grass	1	-0.000217744	-0.000206109	-0.000229834
3	Mod	grass	2	-0.00043548	-0.000412593	-0.000460168
3	Mod	grass	3	-0.000653988	-0.000618155	-0.000691059
3	Mod	grass	4	-0.000873162	-0.000823397	-0.000920646
3	Mod	grass	5	-0.00109071	-0.00103336	-0.00115251
3	Mod	grass	6	-0.00130832	-0.0012341	-0.00138437
3	Mod	grass	7	-0.00152668	-0.00144184	-0.00161714
3	Mod	grass	8	-0.00174393	-0.00164038	-0.00185251
3	Mod	grass	9	-0.00196162	-0.00185399	-0.00207135
3	Mod	grass	10	-0.00217838	-0.00205617	-0.0023033
3	Mod	grass	11	-0.0022856	-0.0021636	-0.00240595
3	Mod	grass	12	-0.00239103	-0.00225172	-0.002528
3	Mod	grass	13	-0.00249638	-0.00234284	-0.00263649
3	Mod	grass	14	-0.00260037	-0.00245849	-0.00274384
3	Mod	grass	15	-0.00270171	-0.00255401	-0.00285453
3	Mod	grass	16	-0.00280502	-0.00265145	-0.00295845
3	Mod	grass	17	-0.00291445	-0.00274662	-0.00307405
3	Mod	grass	18	-0.00300937	-0.00283984	-0.00317888
3	Mod	grass	19	-0.00312295	-0.00294363	-0.00328792
3	Mod	grass	20	-0.00323033	-0.00304499	-0.00341107
3	Mod	grass	21	-0.0033213	-0.0031299	-0.00350572
3	Mod	grass	22	-0.00342577	-0.00323171	-0.00362189
3	Mod	grass	23	-0.00352618	-0.0033376	-0.00372412
3	Mod	grass	24	-0.00363879	-0.00344225	-0.00384112
3	Mod	grass	25	-0.00374232	-0.00353178	-0.00394004
3	Mod	grass	26	-0.00384159	-0.00362772	-0.00406191
3	Mod	grass	27	-0.0039493	-0.00373598	-0.00417885
3	Mod	grass	28	-0.00404973	-0.00381687	-0.00426477
3	Mod	grass	29	-0.00415763	-0.00392228	-0.00437664
3	Mod	grass	30	-0.00426859	-0.00402419	-0.00451085
3	Mod	grass	31	-0.00436159	-0.00413713	-0.00459661
3	Mod	ifm	1	-0.29623	-0.282675	-0.308935
3	Mod	ifm	2	-0.59637	-0.567929	-0.622577
3	Mod	ifm	3	-0.897268	-0.859276	-0.935791
3	Mod	ifm	4	-1.20325	-1.15045	-1.25615
3	Mod	ifm	5	-1.51446	-1.4408	-1.58172
3	Mod	ifm	6	-1.82097	-1.74458	-1.90415
3	Mod	ifm	7	-2.13668	-2.04808	-2.22994
3	Mod	ifm	8	-2.45646	-2.34694	-2.56007
3	Mod	ifm	9	-2.77882	-2.66581	-2.89425
3	Mod	ifm	10	-3.09451	-2.96547	-3.22319
3	Mod	ifm	11	-3.12248	-2.98238	-3.258
3	Mod	ifm	12	-3.14686	-3.01718	-3.28158
3	Mod	ifm	13	-3.17013	-3.03397	-3.30997
3	Mod	ifm	14	-3.20075	-3.05468	-3.33703
3	Mod	ifm	15	-3.21716	-3.08576	-3.35657
3	Mod	ifm	16	-3.24903	-3.10627	-3.37937
3	Mod	ifm	17	-3.26549	-3.11972	-3.39805
3	Mod	ifm	18	-3.28497	-3.14643	-3.42502
3	Mod	ifm	19	-3.30315	-3.16424	-3.44359
3	Mod	ifm	20	-3.31575	-3.17727	-3.46343
3	Mod	ifm	21	-3.33447	-3.19575	-3.46938
3	Mod	ifm	22	-3.35347	-3.21465	-3.48997
3	Mod	ifm	23	-3.36417	-3.22035	-3.50554
3	Mod	ifm	24	-3.37865	-3.23654	-3.52146
3	Mod	ifm	25	-3.39372	-3.24941	-3.53304
3	Mod	ifm	26	-3.40478	-3.27095	-3.55036
3	Mod	ifm	27	-3.41415	-3.2741	-3.54358
3	Mod	ifm	28	-3.43273	-3.29802	-3.56876
3	Mod	ifm	29	-3.44344	-3.29472	-3.58415
3	Mod	ifm	30	-3.45664	-3.30946	-3.6007
3	Mod	ifm	31	-3.46115	-3.31823	-3.59723
3	Mod	reforest	1	-0.00283476	-0.00029091	-0.00614815
3	Mod	reforest	2	-0.00548681	-0.00189314	-0.00997778
3	Mod	reforest	3	-0.00844657	-0.00495328	-0.0117443
3	Mod	reforest	4	-0.0106071	-0.00778506	-0.0141526
3	Mod	reforest	5	-0.0128765	-0.00898617	-0.0176277
3	Mod	reforest	6	-0.0150998	-0.0106446	-0.0197959
3	Mod	reforest	7	-0.0171519	-0.0127058	-0.0217563
3	Mod	reforest	8	-0.0189687	-0.015027	-0.0239561
3	Mod	reforest	9	-0.0206509	-0.0159723	-0.0259708
3	Mod	reforest	10	-0.0218651	-0.0166856	-0.0265702
3	Mod	reforest	11	-0.0217081	-0.0164198	-0.0267141
3	Mod	reforest	12	-0.021563	-0.016159	-0.0264816
3	Mod	reforest	13	-0.0216546	-0.0160419	-0.0263063
3	Mod	reforest	14	-0.021414	-0.0159235	-0.0262969
3	Mod	reforest	15	-0.0215611	-0.0162282	-0.0262151
3	Mod	reforest	16	-0.024558	-0.0187545	-0.0314888
3	Mod	reforest	17	-0.02825	-0.0205302	-0.0362191
3	Mod	reforest	18	-0.0314022	-0.0242342	-0.0387845
3	Mod	reforest	19	-0.0347224	-0.0287681	-0.0408048
3	Mod	reforest	20	-0.0373314	-0.0318792	-0.0455609
3	Mod	reforest	21	-0.0402337	-0.0333586	-0.0484908
3	Mod	reforest	22	-0.0426343	-0.0372655	-0.0509361
3	Mod	reforest	23	-0.0455235	-0.0400782	-0.0528842
3	Mod	reforest	24	-0.0479275	-0.0415074	-0.0556746
3	Mod	reforest	25	-0.0494296	-0.0433765	-0.0573015
3	Mod	reforest	26	-0.050479	-0.0444367	-0.0587191
3	Mod	reforest	27	-0.051433	-0.0457959	-0.0589465
3	Mod	reforest	28	-0.0524386	-0.0463425	-0.0603628
3	Mod	reforest	29	-0.0537559	-0.0470807	-0.0611235
3	Mod	reforest	30	-0.0544047	-0.0481258	-0.0613243
3	Mod	reforest	31	-0.055452	-0.0489841	-0.062636
3	Mod	rref	1	-0.000285577	-0.000281247	-0.000289594
3	Mod	rref	2	-0.000835509	-0.0008235	-0.000848045
3	Mod	rref	3	-0.00162943	-0.00160775	-0.00165137
3	Mod	rref	4	-0.00264858	-0.00261296	-0.00268609
3	Mod	rref	5	-0.00387617	-0.00382373	-0.00392706
3	Mod	rref	6	-0.00530175	-0.00522352	-0.00537656
3	Mod	rref	7	-0.00690045	-0.00680305	-0.00699209
3	Mod	rref	8	-0.00866541	-0.00854979	-0.00878796
3	Mod	rref	9	-0.0105884	-0.0104392	-0.0107349
3	Mod	rref	10	-0.0126475	-0.012468	-0.0128449
3	Mod	rref	11	-0.0148435	-0.0146271	-0.0150574
3	Mod	rref	12	-0.0171635	-0.0169197	-0.0173936
3	Mod	rref	13	-0.0195793	-0.0193138	-0.0198419
3	Mod	rref	14	-0.0221064	-0.0217816	-0.0224238
3	Mod	rref	15	-0.024738	-0.0243805	-0.0250684
3	Mod	rref	16	-0.0274529	-0.0271115	-0.0278346
3	Mod	rref	17	-0.0302491	-0.0298467	-0.0306752
3	Mod	rref	18	-0.0331392	-0.0326756	-0.0335689
3	Mod	rref	19	-0.0360797	-0.0355277	-0.0365552
3	Mod	rref	20	-0.0390391	-0.0384717	-0.0396256
3	Mod	rref	21	-0.0421068	-0.0414973	-0.0426887
3	Mod	rref	22	-0.0452024	-0.0445601	-0.0458571
3	Mod	rref	23	-0.0483159	-0.0476063	-0.04895
3	Mod	rref	24	-0.051405	-0.0506985	-0.0521111
3	Mod	rref	25	-0.0546049	-0.0538655	-0.0553005
3	Mod	rref	26	-0.0577471	-0.0569623	-0.0585703
3	Mod	rref	27	-0.0609202	-0.0600538	-0.0617719
3	Mod	rref	28	-0.0641864	-0.0632625	-0.0650238
3	Mod	rref	29	-0.0674074	-0.066484	-0.0683181
3	Mod	rref	30	-0.0706836	-0.0697291	-0.0717606
3	Mod	rref	31	-0.0739208	-0.0729268	-0.0749492
3	Mod	sage	1	-0.00336819	-0.00274007	-0.0040054
3	Mod	sage	2	-0.00378174	-0.00315622	-0.00439104
3	Mod	sage	3	-0.00418868	-0.00350163	-0.0048726
3	Mod	sage	4	-0.00464038	-0.00397523	-0.00530747
3	Mod	sage	5	-0.005045	-0.00435987	-0.00574054
3	Mod	sage	6	-0.00544295	-0.00472438	-0.00625351
3	Mod	sage	7	-0.00584674	-0.00512017	-0.00656216
3	Mod	sage	8	-0.0062003	-0.00547474	-0.0069846
3	Mod	sage	9	-0.00662027	-0.0058803	-0.00749051
3	Mod	sage	10	-0.0103421	-0.00893926	-0.011777
3	Mod	sage	11	-0.0111729	-0.00969852	-0.0125968
3	Mod	sage	12	-0.0120366	-0.0105463	-0.013541
3	Mod	sage	13	-0.0127434	-0.0111619	-0.0143528
3	Mod	sage	14	-0.0134571	-0.0117942	-0.0152459
3	Mod	sage	15	-0.0143096	-0.0125233	-0.0160442
3	Mod	sage	16	-0.0151199	-0.0134143	-0.0168467
3	Mod	sage	17	-0.0158923	-0.0140393	-0.0178002
3	Mod	sage	18	-0.0165248	-0.0145328	-0.018517
3	Mod	sage	19	-0.0173561	-0.0152865	-0.0193407
3	Mod	sage	20	-0.0180084	-0.0159101	-0.0202037
3	Mod	sage	21	-0.0187666	-0.0167049	-0.0209831
3	Mod	sage	22	-0.0194762	-0.0172081	-0.0217232
3	Mod	sage	23	-0.0203937	-0.0180966	-0.022681
3	Mod	sage	24	-0.0210008	-0.0185644	-0.0232694
3	Mod	sage	25	-0.0216148	-0.0190135	-0.024188
3	Mod	sage	26	-0.0222872	-0.0197555	-0.0249642
3	Mod	sage	27	-0.0229948	-0.0204687	-0.0256055
3	Mod	sage	28	-0.0236825	-0.0208966	-0.0264222
3	Mod	sage	29	-0.0243584	-0.0213181	-0.0272126
3	Mod	sage	30	-0.025046	-0.0222109	-0.0279369
3	Mod	sage	31	-0.0257086	-0.0225122	-0.0286309
3	Mod	tide	1	-0.000244936	-0.000225759	-0.000262853
3	Mod	tide	2	-0.000735303	-0.000676467	-0.00078763
3	Mod	tide	3	-0.00146642	-0.00134953	-0.00157309
3	Mod	tide	4	-0.00242808	-0.00224273	-0.00261574
3	Mod	tide	5	-0.0036284	-0.0033735	-0.00390241
3	Mod	tide	6	-0.00506629	-0.00469325	-0.00540799
3	Mod	tide	7	-0.00672649	-0.00619521	-0.00726165
3	Mod	tide	8	-0.00862885	-0.00799771	-0.00926113
3	Mod	tide	9	-0.0107353	-0.00991155	-0.0115912
3	Mod	tide	10	-0.0130912	-0.0120421	-0.0140516
3	Mod	tide	11	-0.0154118	-0.0141966	-0.0166306
3	Mod	tide	12	-0.0176326	-0.016331	-0.0190223
3	Mod	tide	13	-0.0200159	-0.0186128	-0.0214222
3	Mod	tide	14	-0.0222912	-0.0205865	-0.0239315
3	Mod	tide	15	-0.024405	-0.0226841	-0.0262944
3	Mod	tide	16	-0.0266829	-0.0245613	-0.0287282
3	Mod	tide	17	-0.0288799	-0.0266818	-0.0309728
3	Mod	tide	18	-0.0310289	-0.0285941	-0.0334221
3	Mod	tide	19	-0.0331636	-0.030617	-0.0357368
3	Mod	tide	20	-0.0352753	-0.0325872	-0.0378678
3	Mod	tide	21	-0.0374183	-0.0344638	-0.0401546
3	Mod	tide	22	-0.0394204	-0.0363731	-0.0426475
3	Mod	tide	23	-0.0416137	-0.0383004	-0.0447569
3	Mod	tide	24	-0.0434829	-0.0400884	-0.0467713
3	Mod	tide	25	-0.0454354	-0.0419638	-0.048756
3	Mod	tide	26	-0.0473947	-0.044079	-0.0508848
3	Mod	tide	27	-0.0495043	-0.0459188	-0.053322
3	Mod	tide	28	-0.0512918	-0.0475136	-0.0551069
3	Mod	tide	29	-0.053125	-0.0492951	-0.0570346
3	Mod	tide	30	-0.0551407	-0.050598	-0.0591883
3	Mod	tide	31	-0.0567465	-0.0525042	-0.0609421

## Sheet: S4-S8_dictionary
FileName	Description
Supplemental Table S4.csv	Evaluated results of Monte Carlo runs on each scenario in each year, statewide.
Supplemental Table S5.csv	Evaluated results of Monte Carlo runs on each pathway activity per scenario in each year, statewide.
Supplemental Table S6.csv	Evaluated results of Monte Carlo runs on each scenario in each year, per county.
Supplemental Table S7.csv	Evaluated results of Monte Carlo runs on each pathway subactivity per scenario in each year, per county.
Supplemental Table S8.csv	Evaluated results of Monte Carlo runs on each pathway activity per scenario in each year, per county.
Columns	Description	Values or Units
Scenario	Numeric identifier for each scenario.	2=Ambitious, 3=Moderate, 1=Limited
ScenName	Name of each scenario	Amb=Ambitious, Mod=Moderate, Lim=Limited
County	Name of each county (39 counties total)	Adams, Asotin, Benton, Chelan, Clallam, Clark, Columbia, Cowlitz, Douglas, Ferry, Franklin, Garfield, Grant, Grays Harbor, Island, Jefferson, King, Kitsap, Kittitas, Klickitat, Lewis, Lincoln, Mason, Okanogan, Pacific, Pend Oreille, Pierce, San Juan, Skagit, Skamania, Snohomish, Spokane, Stevens, Thurston, Wahkiakum, Walla Walla, Whatcom, Whitman, Yakima
Activity	NCS pathway, where some are a combination of subactivities (defined below)	ACF=avoided conversion of forest, ag=agricultural activities, grass=restoration and avoided conversion of grasslands, ifm=improved forest management (aka extended timber harvest rotations), reforest=replanting after wildfires, rref=riparian reforestation, sage=restoration and avoided conversion of sagebrush-steppe, tide=tidal wetland restoration
Subactivity	Specific NCS activity that is equivalent to or combines with other subactivities to be a NCS pathway	(see Lines 19-37 below)
Year	Consecutive years that the pathway is implemented per each scenario	Range: 1-31 (e.g. representing hypothetical years 2020-2050)
Median	Median of Monte Carlo results in MMT CO2e per year.	Units: MMT CO2e yr-1
CI_High	Confidence Interval at 95th percentile value of Monte Carlo results.	Units: MMT CO2e yr-1
CI_Low	Confidence Interval at 5th percentile value of Monte Carlo results.	Units: MMT CO2e yr-1
Subactivity (Line 13 above)	Activity (Line 12 above)	Description
1f2rur	ACF	avoided conversion of forests to rural development
2f2urb	ACF	avoided conversion of forests to urban development
1cc	ag	cover crop
2nt	ag	no-till
3nm	ag	nutrient management
1grass	grass	restoration and avoided conversion of grassland
1feder	ifm	extended timber harvest on federal lands
2other	ifm	extended timber harvest on other (e.g. nature preserves, local government) lands
3priva	ifm	extended timber harvest on private lands (industrial and non-industrial)
4state	ifm	extended timber harvest on state lands
5prseq	ifm	extended timber harvest on private lands, with additional sequestration by avoiding clearcutting
1intensL	reforest	replanting forest after low intensity wildfire
2intensM	reforest	replanting forest after medium intensity wildfire
3intensH	reforest	replanting forest after high intensity wildfire
1rref	rref	riparian reforestation
1s2ag	sage	restoration of sagebrush-steppe from agricultural uses
2ag2s	sage	avoided conversation of sagebrush-steppe to agricultural uses
1tide	tide	tidal wetland restoration
