# Supplementary material for: Leveraging the potential of nature to meet net zero greenhouse gas emissions in Washington State
Source: PeerJ. 2021 Jul 21;9:e11802. doi: 10.7717/peerj.11802 (PMC8308619; doi:10.7717/peerj.11802)
Supplement: Supplemental Information 7 — A data dictionary is included as a tab in this file. [file peerj-09-11802-s007.xlsx]

## Sheet: Supplemental Table S7
Scenario	ScenName	County	Activity	Year	Median	CI_High	CI_Low
1	Lim	Adams	ACF	1	0	0	0
1	Lim	Adams	ACF	2	0	0	0
1	Lim	Adams	ACF	3	0	0	0
1	Lim	Adams	ACF	4	0	0	0
1	Lim	Adams	ACF	5	0	0	0
1	Lim	Adams	ACF	6	0	0	0
1	Lim	Adams	ACF	7	0	0	0
1	Lim	Adams	ACF	8	0	0	0
1	Lim	Adams	ACF	9	0	0	0
1	Lim	Adams	ACF	10	0	0	0
1	Lim	Adams	ACF	11	0	0	0
1	Lim	Adams	ACF	12	0	0	0
1	Lim	Adams	ACF	13	0	0	0
1	Lim	Adams	ACF	14	0	0	0
1	Lim	Adams	ACF	15	0	0	0
1	Lim	Adams	ACF	16	0	0	0
1	Lim	Adams	ACF	17	0	0	0
1	Lim	Adams	ACF	18	0	0	0
1	Lim	Adams	ACF	19	0	0	0
1	Lim	Adams	ACF	20	0	0	0
1	Lim	Adams	ACF	21	0	0	0
1	Lim	Adams	ACF	22	0	0	0
1	Lim	Adams	ACF	23	0	0	0
1	Lim	Adams	ACF	24	0	0	0
1	Lim	Adams	ACF	25	0	0	0
1	Lim	Adams	ACF	26	0	0	0
1	Lim	Adams	ACF	27	0	0	0
1	Lim	Adams	ACF	28	0	0	0
1	Lim	Adams	ACF	29	0	0	0
1	Lim	Adams	ACF	30	0	0	0
1	Lim	Adams	ACF	31	0	0	0
1	Lim	Adams	ag	1	-0.0001764	-0.0001155	-0.0002345
1	Lim	Adams	ag	2	-0.000347	-0.0002319	-0.0004592
1	Lim	Adams	ag	3	-0.0005111	-0.0003455	-0.0006991
1	Lim	Adams	ag	4	-0.0007041	-0.0004698	-0.0009398
1	Lim	Adams	ag	5	-0.0008684	-0.0005867	-0.0011751
1	Lim	Adams	ag	6	-0.0010267	-0.0006737	-0.0013881
1	Lim	Adams	ag	7	-0.0012452	-0.0008025	-0.0016512
1	Lim	Adams	ag	8	-0.0014309	-0.0009454	-0.0018796
1	Lim	Adams	ag	9	-0.0015869	-0.0010407	-0.0021153
1	Lim	Adams	ag	10	-0.0017246	-0.0011594	-0.0023407
1	Lim	Adams	ag	11	-0.0017837	-0.0011578	-0.0023565
1	Lim	Adams	ag	12	-0.0017628	-0.0011658	-0.0023427
1	Lim	Adams	ag	13	-0.0017386	-0.0011966	-0.0023169
1	Lim	Adams	ag	14	-0.0017497	-0.0011537	-0.0023526
1	Lim	Adams	ag	15	-0.001733	-0.0011366	-0.0023417
1	Lim	Adams	ag	16	-0.0017375	-0.0011665	-0.002342
1	Lim	Adams	ag	17	-0.0017286	-0.0011671	-0.0023334
1	Lim	Adams	ag	18	-0.0017664	-0.0011513	-0.002337
1	Lim	Adams	ag	19	-0.0017287	-0.0011786	-0.0023321
1	Lim	Adams	ag	20	-0.0017421	-0.0011571	-0.0023556
1	Lim	Adams	ag	21	-0.0017305	-0.0011605	-0.0023217
1	Lim	Adams	ag	22	-0.00177	-0.0011535	-0.0023514
1	Lim	Adams	ag	23	-0.0017505	-0.00114	-0.002314
1	Lim	Adams	ag	24	-0.0017298	-0.0011343	-0.0023478
1	Lim	Adams	ag	25	-0.0017722	-0.001163	-0.0023487
1	Lim	Adams	ag	26	-0.0017679	-0.001154	-0.0023512
1	Lim	Adams	ag	27	-0.0017772	-0.0011814	-0.0023255
1	Lim	Adams	ag	28	-0.001739	-0.0011831	-0.0023676
1	Lim	Adams	ag	29	-0.0017452	-0.0011422	-0.0023476
1	Lim	Adams	ag	30	-0.001745	-0.0011583	-0.0023397
1	Lim	Adams	ag	31	-0.0017899	-0.0011663	-0.0023442
1	Lim	Adams	grass	1	-7.4e-06	-6.2e-06	-8.6e-06
1	Lim	Adams	grass	2	-1.48e-05	-1.23e-05	-1.71e-05
1	Lim	Adams	grass	3	-2.2e-05	-1.85e-05	-2.56e-05
1	Lim	Adams	grass	4	-2.93e-05	-2.43e-05	-3.4e-05
1	Lim	Adams	grass	5	-3.67e-05	-3.1e-05	-4.29e-05
1	Lim	Adams	grass	6	-4.43e-05	-3.67e-05	-5.18e-05
1	Lim	Adams	grass	7	-5.16e-05	-4.32e-05	-6.03e-05
1	Lim	Adams	grass	8	-5.87e-05	-4.86e-05	-6.87e-05
1	Lim	Adams	grass	9	-6.62e-05	-5.48e-05	-7.64e-05
1	Lim	Adams	grass	10	-7.42e-05	-6.2e-05	-8.61e-05
1	Lim	Adams	grass	11	-7.34e-05	-6.23e-05	-8.55e-05
1	Lim	Adams	grass	12	-7.36e-05	-6.12e-05	-8.55e-05
1	Lim	Adams	grass	13	-7.34e-05	-6.26e-05	-8.57e-05
1	Lim	Adams	grass	14	-7.35e-05	-6.05e-05	-8.6e-05
1	Lim	Adams	grass	15	-7.35e-05	-6.15e-05	-8.62e-05
1	Lim	Adams	grass	16	-7.31e-05	-6.15e-05	-8.66e-05
1	Lim	Adams	grass	17	-7.36e-05	-6.15e-05	-8.65e-05
1	Lim	Adams	grass	18	-7.39e-05	-6.2e-05	-8.53e-05
1	Lim	Adams	grass	19	-7.36e-05	-6.13e-05	-8.53e-05
1	Lim	Adams	grass	20	-7.35e-05	-6.08e-05	-8.53e-05
1	Lim	Adams	grass	21	-7.41e-05	-6.25e-05	-8.58e-05
1	Lim	Adams	grass	22	-7.4e-05	-6.15e-05	-8.51e-05
1	Lim	Adams	grass	23	-7.35e-05	-6.11e-05	-8.59e-05
1	Lim	Adams	grass	24	-7.38e-05	-6.24e-05	-8.57e-05
1	Lim	Adams	grass	25	-7.35e-05	-6.12e-05	-8.52e-05
1	Lim	Adams	grass	26	-7.39e-05	-6.16e-05	-8.45e-05
1	Lim	Adams	grass	27	-7.28e-05	-6.18e-05	-8.51e-05
1	Lim	Adams	grass	28	-7.39e-05	-6.19e-05	-8.59e-05
1	Lim	Adams	grass	29	-7.35e-05	-6.16e-05	-8.46e-05
1	Lim	Adams	grass	30	-7.35e-05	-6.17e-05	-8.57e-05
1	Lim	Adams	grass	31	-7.32e-05	-6.11e-05	-8.57e-05
1	Lim	Adams	ifm	1	0	0	0
1	Lim	Adams	ifm	2	0	0	0
1	Lim	Adams	ifm	3	0	0	0
1	Lim	Adams	ifm	4	0	0	0
1	Lim	Adams	ifm	5	0	0	0
1	Lim	Adams	ifm	6	0	0	0
1	Lim	Adams	ifm	7	0	0	0
1	Lim	Adams	ifm	8	0	0	0
1	Lim	Adams	ifm	9	0	0	0
1	Lim	Adams	ifm	10	0	0	0
1	Lim	Adams	ifm	11	0	0	0
1	Lim	Adams	ifm	12	0	0	0
1	Lim	Adams	ifm	13	0	0	0
1	Lim	Adams	ifm	14	0	0	0
1	Lim	Adams	ifm	15	0	0	0
1	Lim	Adams	ifm	16	0	0	0
1	Lim	Adams	ifm	17	0	0	0
1	Lim	Adams	ifm	18	0	0	0
1	Lim	Adams	ifm	19	0	0	0
1	Lim	Adams	ifm	20	0	0	0
1	Lim	Adams	ifm	21	0	0	0
1	Lim	Adams	ifm	22	0	0	0
1	Lim	Adams	ifm	23	0	0	0
1	Lim	Adams	ifm	24	0	0	0
1	Lim	Adams	ifm	25	0	0	0
1	Lim	Adams	ifm	26	0	0	0
1	Lim	Adams	ifm	27	0	0	0
1	Lim	Adams	ifm	28	0	0	0
1	Lim	Adams	ifm	29	0	0	0
1	Lim	Adams	ifm	30	0	0	0
1	Lim	Adams	ifm	31	0	0	0
1	Lim	Adams	reforest	1	0	0	0
1	Lim	Adams	reforest	2	0	0	0
1	Lim	Adams	reforest	3	0	0	0
1	Lim	Adams	reforest	4	0	0	0
1	Lim	Adams	reforest	5	0	0	0
1	Lim	Adams	reforest	6	0	0	0
1	Lim	Adams	reforest	7	0	0	0
1	Lim	Adams	reforest	8	0	0	0
1	Lim	Adams	reforest	9	0	0	0
1	Lim	Adams	reforest	10	0	0	0
1	Lim	Adams	reforest	11	0	0	0
1	Lim	Adams	reforest	12	0	0	0
1	Lim	Adams	reforest	13	0	0	0
1	Lim	Adams	reforest	14	0	0	0
1	Lim	Adams	reforest	15	0	0	0
1	Lim	Adams	reforest	16	0	0	0
1	Lim	Adams	reforest	17	0	0	0
1	Lim	Adams	reforest	18	0	0	0
1	Lim	Adams	reforest	19	0	0	0
1	Lim	Adams	reforest	20	0	0	0
1	Lim	Adams	reforest	21	0	0	0
1	Lim	Adams	reforest	22	0	0	0
1	Lim	Adams	reforest	23	0	0	0
1	Lim	Adams	reforest	24	0	0	0
1	Lim	Adams	reforest	25	0	0	0
1	Lim	Adams	reforest	26	0	0	0
1	Lim	Adams	reforest	27	0	0	0
1	Lim	Adams	reforest	28	0	0	0
1	Lim	Adams	reforest	29	0	0	0
1	Lim	Adams	reforest	30	0	0	0
1	Lim	Adams	reforest	31	0	0	0
1	Lim	Adams	rref	1	0	0	0
1	Lim	Adams	rref	2	0	0	0
1	Lim	Adams	rref	3	0	0	0
1	Lim	Adams	rref	4	0	0	0
1	Lim	Adams	rref	5	0	0	0
1	Lim	Adams	rref	6	0	0	0
1	Lim	Adams	rref	7	0	0	0
1	Lim	Adams	rref	8	0	0	0
1	Lim	Adams	rref	9	0	0	0
1	Lim	Adams	rref	10	0	0	0
1	Lim	Adams	rref	11	0	0	0
1	Lim	Adams	rref	12	0	0	0
1	Lim	Adams	rref	13	0	0	0
1	Lim	Adams	rref	14	0	0	0
1	Lim	Adams	rref	15	0	0	0
1	Lim	Adams	rref	16	0	0	0
1	Lim	Adams	rref	17	0	0	0
1	Lim	Adams	rref	18	0	0	0
1	Lim	Adams	rref	19	0	0	0
1	Lim	Adams	rref	20	0	0	0
1	Lim	Adams	rref	21	0	0	0
1	Lim	Adams	rref	22	0	0	0
1	Lim	Adams	rref	23	0	0	0
1	Lim	Adams	rref	24	0	0	0
1	Lim	Adams	rref	25	0	0	0
1	Lim	Adams	rref	26	0	0	0
1	Lim	Adams	rref	27	0	0	0
1	Lim	Adams	rref	28	0	0	0
1	Lim	Adams	rref	29	0	0	0
1	Lim	Adams	rref	30	0	0	0
1	Lim	Adams	rref	31	0	0	0
1	Lim	Adams	sage	1	-2e-07	-1e-07	-2e-07
1	Lim	Adams	sage	2	-5e-07	-3e-07	-7e-07
1	Lim	Adams	sage	3	-1e-06	-6e-07	-1.4e-06
1	Lim	Adams	sage	4	-1.6e-06	-1e-06	-2.2e-06
1	Lim	Adams	sage	5	-2.4e-06	-1.4e-06	-3.3e-06
1	Lim	Adams	sage	6	-3.3e-06	-1.9e-06	-4.6e-06
1	Lim	Adams	sage	7	-4.3e-06	-2.6e-06	-6.1e-06
1	Lim	Adams	sage	8	-5.6e-06	-3.5e-06	-7.8e-06
1	Lim	Adams	sage	9	-6.9e-06	-4.2e-06	-9.7e-06
1	Lim	Adams	sage	10	-8.2e-06	-5.1e-06	-1.16e-05
1	Lim	Adams	sage	11	-9.8e-06	-6e-06	-1.37e-05
1	Lim	Adams	sage	12	-1.13e-05	-6.8e-06	-1.58e-05
1	Lim	Adams	sage	13	-1.28e-05	-7.7e-06	-1.81e-05
1	Lim	Adams	sage	14	-1.4e-05	-8.2e-06	-1.95e-05
1	Lim	Adams	sage	15	-1.53e-05	-9.3e-06	-2.21e-05
1	Lim	Adams	sage	16	-1.71e-05	-1.06e-05	-2.34e-05
1	Lim	Adams	sage	17	-1.8e-05	-1.06e-05	-2.56e-05
1	Lim	Adams	sage	18	-1.96e-05	-1.16e-05	-2.8e-05
1	Lim	Adams	sage	19	-2.06e-05	-1.2e-05	-2.92e-05
1	Lim	Adams	sage	20	-2.22e-05	-1.3e-05	-3.09e-05
1	Lim	Adams	sage	21	-2.34e-05	-1.44e-05	-3.33e-05
1	Lim	Adams	sage	22	-2.47e-05	-1.48e-05	-3.49e-05
1	Lim	Adams	sage	23	-2.59e-05	-1.49e-05	-3.67e-05
1	Lim	Adams	sage	24	-2.69e-05	-1.58e-05	-3.91e-05
1	Lim	Adams	sage	25	-2.84e-05	-1.74e-05	-3.97e-05
1	Lim	Adams	sage	26	-2.97e-05	-1.84e-05	-4.15e-05
1	Lim	Adams	sage	27	-3.13e-05	-1.82e-05	-4.37e-05
1	Lim	Adams	sage	28	-3.24e-05	-1.92e-05	-4.61e-05
1	Lim	Adams	sage	29	-3.34e-05	-1.93e-05	-4.74e-05
1	Lim	Adams	sage	30	-3.47e-05	-2.03e-05	-4.91e-05
1	Lim	Adams	sage	31	-3.63e-05	-2.09e-05	-5.2e-05
1	Lim	Adams	tide	1	0	0	0
1	Lim	Adams	tide	2	0	0	0
1	Lim	Adams	tide	3	0	0	0
1	Lim	Adams	tide	4	0	0	0
1	Lim	Adams	tide	5	0	0	0
1	Lim	Adams	tide	6	0	0	0
1	Lim	Adams	tide	7	0	0	0
1	Lim	Adams	tide	8	0	0	0
1	Lim	Adams	tide	9	0	0	0
1	Lim	Adams	tide	10	0	0	0
1	Lim	Adams	tide	11	0	0	0
1	Lim	Adams	tide	12	0	0	0
1	Lim	Adams	tide	13	0	0	0
1	Lim	Adams	tide	14	0	0	0
1	Lim	Adams	tide	15	0	0	0
1	Lim	Adams	tide	16	0	0	0
1	Lim	Adams	tide	17	0	0	0
1	Lim	Adams	tide	18	0	0	0
1	Lim	Adams	tide	19	0	0	0
1	Lim	Adams	tide	20	0	0	0
1	Lim	Adams	tide	21	0	0	0
1	Lim	Adams	tide	22	0	0	0
1	Lim	Adams	tide	23	0	0	0
1	Lim	Adams	tide	24	0	0	0
1	Lim	Adams	tide	25	0	0	0
1	Lim	Adams	tide	26	0	0	0
1	Lim	Adams	tide	27	0	0	0
1	Lim	Adams	tide	28	0	0	0
1	Lim	Adams	tide	29	0	0	0
1	Lim	Adams	tide	30	0	0	0
1	Lim	Adams	tide	31	0	0	0
1	Lim	Asotin	ACF	1	-1.33e-05	-3.4e-06	-2.42e-05
1	Lim	Asotin	ACF	2	-2.6e-05	-6.7e-06	-4.73e-05
1	Lim	Asotin	ACF	3	-4.23e-05	-1.11e-05	-7.13e-05
1	Lim	Asotin	ACF	4	-5.23e-05	-1.2e-05	-9.77e-05
1	Lim	Asotin	ACF	5	-6.72e-05	-1.85e-05	-0.000119
1	Lim	Asotin	ACF	6	-8.21e-05	-2.56e-05	-0.0001464
1	Lim	Asotin	ACF	7	-9.29e-05	-2.69e-05	-0.0001737
1	Lim	Asotin	ACF	8	-0.0001064	-2.76e-05	-0.0001921
1	Lim	Asotin	ACF	9	-0.000122	-3.41e-05	-0.0002158
1	Lim	Asotin	ACF	10	-0.00013	-3.57e-05	-0.0002457
1	Lim	Asotin	ACF	11	-0.000138	-3.78e-05	-0.0002498
1	Lim	Asotin	ACF	12	-0.0001373	-3.9e-05	-0.0002529
1	Lim	Asotin	ACF	13	-0.0001376	-4.32e-05	-0.0002453
1	Lim	Asotin	ACF	14	-0.000143	-4.59e-05	-0.0002429
1	Lim	Asotin	ACF	15	-0.0001393	-4.33e-05	-0.0002596
1	Lim	Asotin	ACF	16	-0.0001385	-4.11e-05	-0.0002505
1	Lim	Asotin	ACF	17	-0.0001397	-4.15e-05	-0.0002485
1	Lim	Asotin	ACF	18	-0.0001409	-4.81e-05	-0.000243
1	Lim	Asotin	ACF	19	-0.0001451	-4.76e-05	-0.0002551
1	Lim	Asotin	ACF	20	-0.0001381	-4.46e-05	-0.0002526
1	Lim	Asotin	ACF	21	-0.0001401	-4.59e-05	-0.000258
1	Lim	Asotin	ACF	22	-0.0001412	-4.57e-05	-0.0002505
1	Lim	Asotin	ACF	23	-0.0001469	-5.04e-05	-0.0002588
1	Lim	Asotin	ACF	24	-0.0001476	-4.5e-05	-0.0002599
1	Lim	Asotin	ACF	25	-0.000144	-5.03e-05	-0.0002538
1	Lim	Asotin	ACF	26	-0.000147	-5.02e-05	-0.0002538
1	Lim	Asotin	ACF	27	-0.0001462	-4.69e-05	-0.0002572
1	Lim	Asotin	ACF	28	-0.0001466	-5.5e-05	-0.0002558
1	Lim	Asotin	ACF	29	-0.0001499	-5.05e-05	-0.0002623
1	Lim	Asotin	ACF	30	-0.0001465	-4.61e-05	-0.0002691
1	Lim	Asotin	ACF	31	-0.0001485	-4.61e-05	-0.0002567
1	Lim	Asotin	ag	1	-0.0001758	-9.41e-05	-0.0002602
1	Lim	Asotin	ag	2	-0.0003533	-0.0001892	-0.0005224
1	Lim	Asotin	ag	3	-0.0005177	-0.0002741	-0.0007809
1	Lim	Asotin	ag	4	-0.000704	-0.0003742	-0.0010283
1	Lim	Asotin	ag	5	-0.0009148	-0.0004672	-0.0013095
1	Lim	Asotin	ag	6	-0.0010645	-0.0005649	-0.0015674
1	Lim	Asotin	ag	7	-0.0012484	-0.0006685	-0.0018315
1	Lim	Asotin	ag	8	-0.0014	-0.0007311	-0.0020774
1	Lim	Asotin	ag	9	-0.0016161	-0.0008354	-0.0023631
1	Lim	Asotin	ag	10	-0.0017389	-0.000916	-0.0026025
1	Lim	Asotin	ag	11	-0.001733	-0.0009239	-0.0025987
1	Lim	Asotin	ag	12	-0.0017579	-0.000934	-0.0025901
1	Lim	Asotin	ag	13	-0.0017361	-0.0009308	-0.0026014
1	Lim	Asotin	ag	14	-0.0017676	-0.0009199	-0.0026113
1	Lim	Asotin	ag	15	-0.0017685	-0.0009522	-0.0026219
1	Lim	Asotin	ag	16	-0.0017595	-0.0009177	-0.0025756
1	Lim	Asotin	ag	17	-0.0017487	-0.0009077	-0.002596
1	Lim	Asotin	ag	18	-0.0017216	-0.0009262	-0.0026054
1	Lim	Asotin	ag	19	-0.001761	-0.0009086	-0.0026023
1	Lim	Asotin	ag	20	-0.0017403	-0.0009365	-0.0025971
1	Lim	Asotin	ag	21	-0.0017248	-0.0009332	-0.0025878
1	Lim	Asotin	ag	22	-0.0018084	-0.000959	-0.0026008
1	Lim	Asotin	ag	23	-0.0017427	-0.0009268	-0.0025924
1	Lim	Asotin	ag	24	-0.0017929	-0.0009772	-0.0026099
1	Lim	Asotin	ag	25	-0.0018139	-0.0009511	-0.0026055
1	Lim	Asotin	ag	26	-0.0017113	-0.0009222	-0.0025997
1	Lim	Asotin	ag	27	-0.0017393	-0.0009421	-0.0026189
1	Lim	Asotin	ag	28	-0.0017328	-0.0009285	-0.0026025
1	Lim	Asotin	ag	29	-0.0018226	-0.0009611	-0.0026125
1	Lim	Asotin	ag	30	-0.0017743	-0.0009386	-0.0025686
1	Lim	Asotin	ag	31	-0.0017831	-0.0009301	-0.0025952
1	Lim	Asotin	grass	1	-2.8e-06	-2.4e-06	-3.3e-06
1	Lim	Asotin	grass	2	-5.7e-06	-4.7e-06	-6.6e-06
1	Lim	Asotin	grass	3	-8.5e-06	-7.1e-06	-1e-05
1	Lim	Asotin	grass	4	-1.13e-05	-9.5e-06	-1.32e-05
1	Lim	Asotin	grass	5	-1.43e-05	-1.19e-05	-1.66e-05
1	Lim	Asotin	grass	6	-1.72e-05	-1.44e-05	-1.99e-05
1	Lim	Asotin	grass	7	-2e-05	-1.69e-05	-2.34e-05
1	Lim	Asotin	grass	8	-2.27e-05	-1.88e-05	-2.64e-05
1	Lim	Asotin	grass	9	-2.57e-05	-2.14e-05	-3e-05
1	Lim	Asotin	grass	10	-2.86e-05	-2.39e-05	-3.32e-05
1	Lim	Asotin	grass	11	-2.85e-05	-2.36e-05	-3.32e-05
1	Lim	Asotin	grass	12	-2.85e-05	-2.38e-05	-3.3e-05
1	Lim	Asotin	grass	13	-2.85e-05	-2.37e-05	-3.33e-05
1	Lim	Asotin	grass	14	-2.84e-05	-2.36e-05	-3.32e-05
1	Lim	Asotin	grass	15	-2.86e-05	-2.4e-05	-3.32e-05
1	Lim	Asotin	grass	16	-2.85e-05	-2.39e-05	-3.3e-05
1	Lim	Asotin	grass	17	-2.86e-05	-2.38e-05	-3.33e-05
1	Lim	Asotin	grass	18	-2.85e-05	-2.38e-05	-3.29e-05
1	Lim	Asotin	grass	19	-2.84e-05	-2.38e-05	-3.34e-05
1	Lim	Asotin	grass	20	-2.84e-05	-2.39e-05	-3.33e-05
1	Lim	Asotin	grass	21	-2.85e-05	-2.4e-05	-3.31e-05
1	Lim	Asotin	grass	22	-2.86e-05	-2.38e-05	-3.34e-05
1	Lim	Asotin	grass	23	-2.85e-05	-2.39e-05	-3.34e-05
1	Lim	Asotin	grass	24	-2.86e-05	-2.36e-05	-3.36e-05
1	Lim	Asotin	grass	25	-2.86e-05	-2.35e-05	-3.31e-05
1	Lim	Asotin	grass	26	-2.85e-05	-2.37e-05	-3.29e-05
1	Lim	Asotin	grass	27	-2.86e-05	-2.4e-05	-3.34e-05
1	Lim	Asotin	grass	28	-2.86e-05	-2.41e-05	-3.33e-05
1	Lim	Asotin	grass	29	-2.86e-05	-2.38e-05	-3.31e-05
1	Lim	Asotin	grass	30	-2.86e-05	-2.34e-05	-3.33e-05
1	Lim	Asotin	grass	31	-2.86e-05	-2.38e-05	-3.37e-05
1	Lim	Asotin	ifm	1	-0.0009136	-0.0007969	-0.0010245
1	Lim	Asotin	ifm	2	-0.0018446	-0.001618	-0.0020809
1	Lim	Asotin	ifm	3	-0.0027978	-0.0024563	-0.0031481
1	Lim	Asotin	ifm	4	-0.0037386	-0.0032569	-0.0041881
1	Lim	Asotin	ifm	5	-0.0047201	-0.004096	-0.0053306
1	Lim	Asotin	ifm	6	-0.0057439	-0.0049642	-0.0064468
1	Lim	Asotin	ifm	7	-0.006713	-0.0057846	-0.0076238
1	Lim	Asotin	ifm	8	-0.0077367	-0.0067223	-0.0088351
1	Lim	Asotin	ifm	9	-0.0087563	-0.0075758	-0.0099713
1	Lim	Asotin	ifm	10	-0.0097867	-0.0084083	-0.0111888
1	Lim	Asotin	ifm	11	-0.0099118	-0.0084563	-0.0114157
1	Lim	Asotin	ifm	12	-0.0100467	-0.0084998	-0.0114992
1	Lim	Asotin	ifm	13	-0.0100897	-0.0084953	-0.0117201
1	Lim	Asotin	ifm	14	-0.0102435	-0.0085675	-0.0119511
1	Lim	Asotin	ifm	15	-0.0104047	-0.0086162	-0.0122134
1	Lim	Asotin	ifm	16	-0.0104431	-0.0085931	-0.0123119
1	Lim	Asotin	ifm	17	-0.0105269	-0.0086257	-0.01245
1	Lim	Asotin	ifm	18	-0.0107018	-0.0087399	-0.0126175
1	Lim	Asotin	ifm	19	-0.0106228	-0.0085598	-0.0127383
1	Lim	Asotin	ifm	20	-0.0107696	-0.0086513	-0.0129189
1	Lim	Asotin	ifm	21	-0.0109142	-0.0086316	-0.0131343
1	Lim	Asotin	ifm	22	-0.0109397	-0.0088192	-0.0132738
1	Lim	Asotin	ifm	23	-0.0109962	-0.0086702	-0.0133632
1	Lim	Asotin	ifm	24	-0.0110946	-0.0086714	-0.0136123
1	Lim	Asotin	ifm	25	-0.0112133	-0.0086615	-0.0135946
1	Lim	Asotin	ifm	26	-0.0112156	-0.0087122	-0.0138934
1	Lim	Asotin	ifm	27	-0.0114237	-0.0089673	-0.013783
1	Lim	Asotin	ifm	28	-0.0113356	-0.0085831	-0.0139384
1	Lim	Asotin	ifm	29	-0.0113893	-0.0087308	-0.0140962
1	Lim	Asotin	ifm	30	-0.0114564	-0.009012	-0.0139726
1	Lim	Asotin	ifm	31	-0.0115508	-0.0088365	-0.0143873
1	Lim	Asotin	reforest	1	0	0	0
1	Lim	Asotin	reforest	2	0	0	0
1	Lim	Asotin	reforest	3	0	0	0
1	Lim	Asotin	reforest	4	0	0	0
1	Lim	Asotin	reforest	5	0	0	0
1	Lim	Asotin	reforest	6	0	0	0
1	Lim	Asotin	reforest	7	0	0	0
1	Lim	Asotin	reforest	8	0	0	0
1	Lim	Asotin	reforest	9	0	0	0
1	Lim	Asotin	reforest	10	0	0	0
1	Lim	Asotin	reforest	11	0	0	0
1	Lim	Asotin	reforest	12	0	0	0
1	Lim	Asotin	reforest	13	0	0	0
1	Lim	Asotin	reforest	14	0	0	0
1	Lim	Asotin	reforest	15	0	0	0
1	Lim	Asotin	reforest	16	0	0	0
1	Lim	Asotin	reforest	17	0	0	0
1	Lim	Asotin	reforest	18	0	0	0
1	Lim	Asotin	reforest	19	0	0	0
1	Lim	Asotin	reforest	20	0	0	0
1	Lim	Asotin	reforest	21	0	0	0
1	Lim	Asotin	reforest	22	0	0	0
1	Lim	Asotin	reforest	23	0	0	0
1	Lim	Asotin	reforest	24	0	0	0
1	Lim	Asotin	reforest	25	0	0	0
1	Lim	Asotin	reforest	26	0	0	0
1	Lim	Asotin	reforest	27	0	0	0
1	Lim	Asotin	reforest	28	0	0	0
1	Lim	Asotin	reforest	29	0	0	0
1	Lim	Asotin	reforest	30	0	0	0
1	Lim	Asotin	reforest	31	0	0	0
1	Lim	Asotin	rref	1	-8e-07	-7e-07	-8e-07
1	Lim	Asotin	rref	2	-2.3e-06	-2.1e-06	-2.4e-06
1	Lim	Asotin	rref	3	-4.4e-06	-4.2e-06	-4.6e-06
1	Lim	Asotin	rref	4	-7.2e-06	-6.8e-06	-7.5e-06
1	Lim	Asotin	rref	5	-1.05e-05	-1e-05	-1.1e-05
1	Lim	Asotin	rref	6	-1.43e-05	-1.37e-05	-1.5e-05
1	Lim	Asotin	rref	7	-1.87e-05	-1.78e-05	-1.96e-05
1	Lim	Asotin	rref	8	-2.34e-05	-2.23e-05	-2.45e-05
1	Lim	Asotin	rref	9	-2.86e-05	-2.72e-05	-2.99e-05
1	Lim	Asotin	rref	10	-3.41e-05	-3.24e-05	-3.59e-05
1	Lim	Asotin	rref	11	-3.93e-05	-3.74e-05	-4.12e-05
1	Lim	Asotin	rref	12	-4.4e-05	-4.19e-05	-4.62e-05
1	Lim	Asotin	rref	13	-4.85e-05	-4.6e-05	-5.09e-05
1	Lim	Asotin	rref	14	-5.26e-05	-5e-05	-5.51e-05
1	Lim	Asotin	rref	15	-5.64e-05	-5.36e-05	-5.91e-05
1	Lim	Asotin	rref	16	-5.99e-05	-5.69e-05	-6.26e-05
1	Lim	Asotin	rref	17	-6.32e-05	-6.02e-05	-6.64e-05
1	Lim	Asotin	rref	18	-6.61e-05	-6.27e-05	-6.93e-05
1	Lim	Asotin	rref	19	-6.9e-05	-6.55e-05	-7.24e-05
1	Lim	Asotin	rref	20	-7.14e-05	-6.81e-05	-7.5e-05
1	Lim	Asotin	rref	21	-7.38e-05	-7.01e-05	-7.72e-05
1	Lim	Asotin	rref	22	-7.6e-05	-7.2e-05	-7.97e-05
1	Lim	Asotin	rref	23	-7.81e-05	-7.43e-05	-8.2e-05
1	Lim	Asotin	rref	24	-7.98e-05	-7.59e-05	-8.38e-05
1	Lim	Asotin	rref	25	-8.17e-05	-7.76e-05	-8.55e-05
1	Lim	Asotin	rref	26	-8.3e-05	-7.89e-05	-8.7e-05
1	Lim	Asotin	rref	27	-8.47e-05	-8.06e-05	-8.89e-05
1	Lim	Asotin	rref	28	-8.61e-05	-8.17e-05	-9.03e-05
1	Lim	Asotin	rref	29	-8.73e-05	-8.29e-05	-9.21e-05
1	Lim	Asotin	rref	30	-8.84e-05	-8.42e-05	-9.29e-05
1	Lim	Asotin	rref	31	-8.95e-05	-8.49e-05	-9.38e-05
1	Lim	Asotin	sage	1	-1.7e-06	-1.2e-06	-2.1e-06
1	Lim	Asotin	sage	2	-4.1e-06	-3e-06	-5.3e-06
1	Lim	Asotin	sage	3	-7.3e-06	-5.2e-06	-9.7e-06
1	Lim	Asotin	sage	4	-1.12e-05	-7.6e-06	-1.49e-05
1	Lim	Asotin	sage	5	-1.6e-05	-1.08e-05	-2.11e-05
1	Lim	Asotin	sage	6	-2.15e-05	-1.47e-05	-2.83e-05
1	Lim	Asotin	sage	7	-2.79e-05	-1.81e-05	-3.68e-05
1	Lim	Asotin	sage	8	-3.49e-05	-2.29e-05	-4.67e-05
1	Lim	Asotin	sage	9	-4.29e-05	-2.78e-05	-5.7e-05
1	Lim	Asotin	sage	10	-5.1e-05	-3.27e-05	-6.76e-05
1	Lim	Asotin	sage	11	-5.78e-05	-3.78e-05	-7.73e-05
1	Lim	Asotin	sage	12	-6.58e-05	-4.23e-05	-9.08e-05
1	Lim	Asotin	sage	13	-7.27e-05	-4.84e-05	-9.98e-05
1	Lim	Asotin	sage	14	-8.04e-05	-5.15e-05	-0.0001112
1	Lim	Asotin	sage	15	-8.86e-05	-5.43e-05	-0.0001214
1	Lim	Asotin	sage	16	-9.45e-05	-5.83e-05	-0.0001289
1	Lim	Asotin	sage	17	-0.0001028	-6.33e-05	-0.0001406
1	Lim	Asotin	sage	18	-0.000108	-6.74e-05	-0.0001496
1	Lim	Asotin	sage	19	-0.0001146	-7.18e-05	-0.0001627
1	Lim	Asotin	sage	20	-0.0001227	-7.5e-05	-0.0001707
1	Lim	Asotin	sage	21	-0.0001289	-8.23e-05	-0.0001817
1	Lim	Asotin	sage	22	-0.0001371	-8.83e-05	-0.0001873
1	Lim	Asotin	sage	23	-0.0001405	-8.72e-05	-0.0001983
1	Lim	Asotin	sage	24	-0.0001488	-8.82e-05	-0.0002083
1	Lim	Asotin	sage	25	-0.0001561	-9.57e-05	-0.0002159
1	Lim	Asotin	sage	26	-0.000161	-0.0001018	-0.0002235
1	Lim	Asotin	sage	27	-0.0001677	-0.0001032	-0.0002338
1	Lim	Asotin	sage	28	-0.0001737	-0.0001064	-0.0002409
1	Lim	Asotin	sage	29	-0.0001851	-0.0001135	-0.0002532
1	Lim	Asotin	sage	30	-0.0001857	-0.0001175	-0.0002565
1	Lim	Asotin	sage	31	-0.0001934	-0.0001156	-0.0002662
1	Lim	Asotin	tide	1	0	0	0
1	Lim	Asotin	tide	2	0	0	0
1	Lim	Asotin	tide	3	0	0	0
1	Lim	Asotin	tide	4	0	0	0
1	Lim	Asotin	tide	5	0	0	0
1	Lim	Asotin	tide	6	0	0	0
1	Lim	Asotin	tide	7	0	0	0
1	Lim	Asotin	tide	8	0	0	0
1	Lim	Asotin	tide	9	0	0	0
1	Lim	Asotin	tide	10	0	0	0
1	Lim	Asotin	tide	11	0	0	0
1	Lim	Asotin	tide	12	0	0	0
1	Lim	Asotin	tide	13	0	0	0
1	Lim	Asotin	tide	14	0	0	0
1	Lim	Asotin	tide	15	0	0	0
1	Lim	Asotin	tide	16	0	0	0
1	Lim	Asotin	tide	17	0	0	0
1	Lim	Asotin	tide	18	0	0	0
1	Lim	Asotin	tide	19	0	0	0
1	Lim	Asotin	tide	20	0	0	0
1	Lim	Asotin	tide	21	0	0	0
1	Lim	Asotin	tide	22	0	0	0
1	Lim	Asotin	tide	23	0	0	0
1	Lim	Asotin	tide	24	0	0	0
1	Lim	Asotin	tide	25	0	0	0
1	Lim	Asotin	tide	26	0	0	0
1	Lim	Asotin	tide	27	0	0	0
1	Lim	Asotin	tide	28	0	0	0
1	Lim	Asotin	tide	29	0	0	0
1	Lim	Asotin	tide	30	0	0	0
1	Lim	Asotin	tide	31	0	0	0
1	Lim	Benton	ACF	1	0	0	0
1	Lim	Benton	ACF	2	0	0	0
1	Lim	Benton	ACF	3	0	0	0
1	Lim	Benton	ACF	4	0	0	0
1	Lim	Benton	ACF	5	0	0	0
1	Lim	Benton	ACF	6	0	0	0
1	Lim	Benton	ACF	7	0	0	0
1	Lim	Benton	ACF	8	0	0	0
1	Lim	Benton	ACF	9	0	0	0
1	Lim	Benton	ACF	10	0	0	0
1	Lim	Benton	ACF	11	0	0	0
1	Lim	Benton	ACF	12	0	0	0
1	Lim	Benton	ACF	13	0	0	0
1	Lim	Benton	ACF	14	0	0	0
1	Lim	Benton	ACF	15	0	0	0
1	Lim	Benton	ACF	16	0	0	0
1	Lim	Benton	ACF	17	0	0	0
1	Lim	Benton	ACF	18	0	0	0
1	Lim	Benton	ACF	19	0	0	0
1	Lim	Benton	ACF	20	0	0	0
1	Lim	Benton	ACF	21	0	0	0
1	Lim	Benton	ACF	22	0	0	0
1	Lim	Benton	ACF	23	0	0	0
1	Lim	Benton	ACF	24	0	0	0
1	Lim	Benton	ACF	25	0	0	0
1	Lim	Benton	ACF	26	0	0	0
1	Lim	Benton	ACF	27	0	0	0
1	Lim	Benton	ACF	28	0	0	0
1	Lim	Benton	ACF	29	0	0	0
1	Lim	Benton	ACF	30	0	0	0
1	Lim	Benton	ACF	31	0	0	0
1	Lim	Benton	ag	1	-0.000883	-0.0005606	-0.0012013
1	Lim	Benton	ag	2	-0.0017735	-0.0011291	-0.0024087
1	Lim	Benton	ag	3	-0.002651	-0.0016989	-0.0036677
1	Lim	Benton	ag	4	-0.0034584	-0.0022405	-0.0048567
1	Lim	Benton	ag	5	-0.0044558	-0.0028806	-0.005951
1	Lim	Benton	ag	6	-0.005346	-0.0034209	-0.0072411
1	Lim	Benton	ag	7	-0.006143	-0.0038861	-0.0084534
1	Lim	Benton	ag	8	-0.006959	-0.004284	-0.0096756
1	Lim	Benton	ag	9	-0.0080576	-0.0051381	-0.010975
1	Lim	Benton	ag	10	-0.0088016	-0.0056206	-0.0120166
1	Lim	Benton	ag	11	-0.0087518	-0.0055766	-0.011834
1	Lim	Benton	ag	12	-0.0088352	-0.0055425	-0.0120602
1	Lim	Benton	ag	13	-0.0086042	-0.0053854	-0.0121104
1	Lim	Benton	ag	14	-0.0088643	-0.0057358	-0.0118277
1	Lim	Benton	ag	15	-0.0087786	-0.0056129	-0.0121113
1	Lim	Benton	ag	16	-0.0088126	-0.0054389	-0.0119793
1	Lim	Benton	ag	17	-0.0087596	-0.0057393	-0.0120176
1	Lim	Benton	ag	18	-0.0088356	-0.0056131	-0.0119091
1	Lim	Benton	ag	19	-0.0088597	-0.0056073	-0.0120598
1	Lim	Benton	ag	20	-0.0089378	-0.0056444	-0.0121309
1	Lim	Benton	ag	21	-0.0088254	-0.0056239	-0.0118597
1	Lim	Benton	ag	22	-0.0088975	-0.0055247	-0.0119677
1	Lim	Benton	ag	23	-0.0089033	-0.005639	-0.0123018
1	Lim	Benton	ag	24	-0.0088233	-0.005552	-0.0119013
1	Lim	Benton	ag	25	-0.0089045	-0.0056656	-0.0120266
1	Lim	Benton	ag	26	-0.0088085	-0.0055605	-0.0118922
1	Lim	Benton	ag	27	-0.0087969	-0.0055281	-0.0118523
1	Lim	Benton	ag	28	-0.0087237	-0.0056707	-0.0120824
1	Lim	Benton	ag	29	-0.0088942	-0.0054853	-0.0118683
1	Lim	Benton	ag	30	-0.0087754	-0.0055228	-0.0121215
1	Lim	Benton	ag	31	-0.0087915	-0.0055798	-0.0120506
1	Lim	Benton	grass	1	-8e-07	-7e-07	-1e-06
1	Lim	Benton	grass	2	-1.7e-06	-1.4e-06	-1.9e-06
1	Lim	Benton	grass	3	-2.5e-06	-2.1e-06	-2.9e-06
1	Lim	Benton	grass	4	-3.3e-06	-2.8e-06	-3.9e-06
1	Lim	Benton	grass	5	-4.2e-06	-3.5e-06	-4.8e-06
1	Lim	Benton	grass	6	-5e-06	-4.2e-06	-5.7e-06
1	Lim	Benton	grass	7	-5.8e-06	-4.9e-06	-6.8e-06
1	Lim	Benton	grass	8	-6.7e-06	-5.6e-06	-7.9e-06
1	Lim	Benton	grass	9	-7.6e-06	-6.4e-06	-8.8e-06
1	Lim	Benton	grass	10	-8.3e-06	-7e-06	-9.7e-06
1	Lim	Benton	grass	11	-8.4e-06	-7e-06	-9.7e-06
1	Lim	Benton	grass	12	-8.4e-06	-7e-06	-9.7e-06
1	Lim	Benton	grass	13	-8.4e-06	-7e-06	-9.7e-06
1	Lim	Benton	grass	14	-8.3e-06	-6.9e-06	-9.7e-06
1	Lim	Benton	grass	15	-8.4e-06	-6.9e-06	-9.7e-06
1	Lim	Benton	grass	16	-8.4e-06	-7e-06	-9.7e-06
1	Lim	Benton	grass	17	-8.3e-06	-7.1e-06	-9.7e-06
1	Lim	Benton	grass	18	-8.4e-06	-6.9e-06	-9.7e-06
1	Lim	Benton	grass	19	-8.3e-06	-6.9e-06	-9.7e-06
1	Lim	Benton	grass	20	-8.4e-06	-7e-06	-9.7e-06
1	Lim	Benton	grass	21	-8.4e-06	-7e-06	-9.8e-06
1	Lim	Benton	grass	22	-8.4e-06	-7e-06	-9.7e-06
1	Lim	Benton	grass	23	-8.4e-06	-7e-06	-9.7e-06
1	Lim	Benton	grass	24	-8.4e-06	-6.9e-06	-9.6e-06
1	Lim	Benton	grass	25	-8.3e-06	-7e-06	-9.7e-06
1	Lim	Benton	grass	26	-8.3e-06	-6.9e-06	-9.8e-06
1	Lim	Benton	grass	27	-8.3e-06	-7e-06	-9.7e-06
1	Lim	Benton	grass	28	-8.4e-06	-7e-06	-9.7e-06
1	Lim	Benton	grass	29	-8.4e-06	-7e-06	-9.7e-06
1	Lim	Benton	grass	30	-8.3e-06	-7e-06	-9.7e-06
1	Lim	Benton	grass	31	-8.3e-06	-7e-06	-9.8e-06
1	Lim	Benton	ifm	1	0	0	0
1	Lim	Benton	ifm	2	0	0	0
1	Lim	Benton	ifm	3	0	0	0
1	Lim	Benton	ifm	4	0	0	0
1	Lim	Benton	ifm	5	0	0	0
1	Lim	Benton	ifm	6	0	0	0
1	Lim	Benton	ifm	7	0	0	0
1	Lim	Benton	ifm	8	0	0	0
1	Lim	Benton	ifm	9	0	0	0
1	Lim	Benton	ifm	10	0	0	0
1	Lim	Benton	ifm	11	0	0	0
1	Lim	Benton	ifm	12	0	0	0
1	Lim	Benton	ifm	13	0	0	0
1	Lim	Benton	ifm	14	0	0	0
1	Lim	Benton	ifm	15	0	0	0
1	Lim	Benton	ifm	16	0	0	0
1	Lim	Benton	ifm	17	0	0	0
1	Lim	Benton	ifm	18	0	0	0
1	Lim	Benton	ifm	19	0	0	0
1	Lim	Benton	ifm	20	0	0	0
1	Lim	Benton	ifm	21	0	0	0
1	Lim	Benton	ifm	22	0	0	0
1	Lim	Benton	ifm	23	0	0	0
1	Lim	Benton	ifm	24	0	0	0
1	Lim	Benton	ifm	25	0	0	0
1	Lim	Benton	ifm	26	0	0	0
1	Lim	Benton	ifm	27	0	0	0
1	Lim	Benton	ifm	28	0	0	0
1	Lim	Benton	ifm	29	0	0	0
1	Lim	Benton	ifm	30	0	0	0
1	Lim	Benton	ifm	31	0	0	0
1	Lim	Benton	reforest	1	0	0	0
1	Lim	Benton	reforest	2	0	0	0
1	Lim	Benton	reforest	3	0	0	0
1	Lim	Benton	reforest	4	0	0	0
1	Lim	Benton	reforest	5	0	0	0
1	Lim	Benton	reforest	6	0	0	0
1	Lim	Benton	reforest	7	0	0	0
1	Lim	Benton	reforest	8	0	0	0
1	Lim	Benton	reforest	9	0	0	0
1	Lim	Benton	reforest	10	0	0	0
1	Lim	Benton	reforest	11	0	0	0
1	Lim	Benton	reforest	12	0	0	0
1	Lim	Benton	reforest	13	0	0	0
1	Lim	Benton	reforest	14	0	0	0
1	Lim	Benton	reforest	15	0	0	0
1	Lim	Benton	reforest	16	0	0	0
1	Lim	Benton	reforest	17	0	0	0
1	Lim	Benton	reforest	18	0	0	0
1	Lim	Benton	reforest	19	0	0	0
1	Lim	Benton	reforest	20	0	0	0
1	Lim	Benton	reforest	21	0	0	0
1	Lim	Benton	reforest	22	0	0	0
1	Lim	Benton	reforest	23	0	0	0
1	Lim	Benton	reforest	24	0	0	0
1	Lim	Benton	reforest	25	0	0	0
1	Lim	Benton	reforest	26	0	0	0
1	Lim	Benton	reforest	27	0	0	0
1	Lim	Benton	reforest	28	0	0	0
1	Lim	Benton	reforest	29	0	0	0
1	Lim	Benton	reforest	30	0	0	0
1	Lim	Benton	reforest	31	0	0	0
1	Lim	Benton	rref	1	0	0	0
1	Lim	Benton	rref	2	0	0	0
1	Lim	Benton	rref	3	0	0	0
1	Lim	Benton	rref	4	0	0	0
1	Lim	Benton	rref	5	0	0	0
1	Lim	Benton	rref	6	0	0	0
1	Lim	Benton	rref	7	0	0	0
1	Lim	Benton	rref	8	0	0	0
1	Lim	Benton	rref	9	0	0	0
1	Lim	Benton	rref	10	0	0	0
1	Lim	Benton	rref	11	0	0	0
1	Lim	Benton	rref	12	0	0	0
1	Lim	Benton	rref	13	0	0	0
1	Lim	Benton	rref	14	0	0	0
1	Lim	Benton	rref	15	0	0	0
1	Lim	Benton	rref	16	0	0	0
1	Lim	Benton	rref	17	0	0	0
1	Lim	Benton	rref	18	0	0	0
1	Lim	Benton	rref	19	0	0	0
1	Lim	Benton	rref	20	0	0	0
1	Lim	Benton	rref	21	0	0	0
1	Lim	Benton	rref	22	0	0	0
1	Lim	Benton	rref	23	0	0	0
1	Lim	Benton	rref	24	0	0	0
1	Lim	Benton	rref	25	0	0	0
1	Lim	Benton	rref	26	0	0	0
1	Lim	Benton	rref	27	0	0	0
1	Lim	Benton	rref	28	0	0	0
1	Lim	Benton	rref	29	0	0	0
1	Lim	Benton	rref	30	0	0	0
1	Lim	Benton	rref	31	0	0	0
1	Lim	Benton	sage	1	-2.48e-05	-1.55e-05	-3.4e-05
1	Lim	Benton	sage	2	-5.3e-05	-3.58e-05	-7.14e-05
1	Lim	Benton	sage	3	-8.48e-05	-5.81e-05	-0.0001128
1	Lim	Benton	sage	4	-0.0001236	-8.41e-05	-0.0001609
1	Lim	Benton	sage	5	-0.0001607	-0.0001124	-0.0002095
1	Lim	Benton	sage	6	-0.0002026	-0.0001423	-0.0002632
1	Lim	Benton	sage	7	-0.0002525	-0.0001779	-0.0003301
1	Lim	Benton	sage	8	-0.0003025	-0.0002179	-0.0003869
1	Lim	Benton	sage	9	-0.000357	-0.0002601	-0.0004612
1	Lim	Benton	sage	10	-0.0004154	-0.0002924	-0.000534
1	Lim	Benton	sage	11	-0.0004566	-0.00033	-0.0005911
1	Lim	Benton	sage	12	-0.0004869	-0.0003483	-0.0006251
1	Lim	Benton	sage	13	-0.000518	-0.0003688	-0.0006918
1	Lim	Benton	sage	14	-0.0005589	-0.0004095	-0.0007164
1	Lim	Benton	sage	15	-0.0005938	-0.0004113	-0.0007871
1	Lim	Benton	sage	16	-0.0006295	-0.0004457	-0.0008081
1	Lim	Benton	sage	17	-0.000658	-0.0004435	-0.000845
1	Lim	Benton	sage	18	-0.0006927	-0.0004717	-0.0009016
1	Lim	Benton	sage	19	-0.0007268	-0.0004986	-0.0009581
1	Lim	Benton	sage	20	-0.0007621	-0.0005224	-0.0010021
1	Lim	Benton	sage	21	-0.0007975	-0.0005299	-0.0010448
1	Lim	Benton	sage	22	-0.0008355	-0.0005519	-0.0011108
1	Lim	Benton	sage	23	-0.0008472	-0.0005896	-0.0011324
1	Lim	Benton	sage	24	-0.0008912	-0.0006044	-0.0011991
1	Lim	Benton	sage	25	-0.0009193	-0.0005937	-0.0012317
1	Lim	Benton	sage	26	-0.0009726	-0.0006561	-0.0012897
1	Lim	Benton	sage	27	-0.0009854	-0.0006416	-0.0013437
1	Lim	Benton	sage	28	-0.0010082	-0.0006814	-0.0013491
1	Lim	Benton	sage	29	-0.0010411	-0.000682	-0.0013966
1	Lim	Benton	sage	30	-0.0010765	-0.0007193	-0.0014454
1	Lim	Benton	sage	31	-0.0011149	-0.0007252	-0.0014603
1	Lim	Benton	tide	1	0	0	0
1	Lim	Benton	tide	2	0	0	0
1	Lim	Benton	tide	3	0	0	0
1	Lim	Benton	tide	4	0	0	0
1	Lim	Benton	tide	5	0	0	0
1	Lim	Benton	tide	6	0	0	0
1	Lim	Benton	tide	7	0	0	0
1	Lim	Benton	tide	8	0	0	0
1	Lim	Benton	tide	9	0	0	0
1	Lim	Benton	tide	10	0	0	0
1	Lim	Benton	tide	11	0	0	0
1	Lim	Benton	tide	12	0	0	0
1	Lim	Benton	tide	13	0	0	0
1	Lim	Benton	tide	14	0	0	0
1	Lim	Benton	tide	15	0	0	0
1	Lim	Benton	tide	16	0	0	0
1	Lim	Benton	tide	17	0	0	0
1	Lim	Benton	tide	18	0	0	0
1	Lim	Benton	tide	19	0	0	0
1	Lim	Benton	tide	20	0	0	0
1	Lim	Benton	tide	21	0	0	0
1	Lim	Benton	tide	22	0	0	0
1	Lim	Benton	tide	23	0	0	0
1	Lim	Benton	tide	24	0	0	0
1	Lim	Benton	tide	25	0	0	0
1	Lim	Benton	tide	26	0	0	0
1	Lim	Benton	tide	27	0	0	0
1	Lim	Benton	tide	28	0	0	0
1	Lim	Benton	tide	29	0	0	0
1	Lim	Benton	tide	30	0	0	0
1	Lim	Benton	tide	31	0	0	0
1	Lim	Chelan	ACF	1	-9.73e-05	-4.22e-05	-0.0001536
1	Lim	Chelan	ACF	2	-0.0001975	-9.14e-05	-0.0003107
1	Lim	Chelan	ACF	3	-0.0002933	-0.0001275	-0.0004619
1	Lim	Chelan	ACF	4	-0.0003887	-0.0001811	-0.0006116
1	Lim	Chelan	ACF	5	-0.000493	-0.0002229	-0.0007697
1	Lim	Chelan	ACF	6	-0.000595	-0.0002639	-0.0009278
1	Lim	Chelan	ACF	7	-0.0006904	-0.0003106	-0.0010823
1	Lim	Chelan	ACF	8	-0.0007896	-0.0003731	-0.0012291
1	Lim	Chelan	ACF	9	-0.0009152	-0.0004402	-0.0014207
1	Lim	Chelan	ACF	10	-0.0009787	-0.0004145	-0.0015506
1	Lim	Chelan	ACF	11	-0.000986	-0.0004502	-0.0015735
1	Lim	Chelan	ACF	12	-0.0010119	-0.0004339	-0.0015551
1	Lim	Chelan	ACF	13	-0.0009845	-0.0004775	-0.0015617
1	Lim	Chelan	ACF	14	-0.0009815	-0.000452	-0.0015211
1	Lim	Chelan	ACF	15	-0.0010196	-0.0004705	-0.001573
1	Lim	Chelan	ACF	16	-0.0010153	-0.0004696	-0.0015933
1	Lim	Chelan	ACF	17	-0.000996	-0.0004737	-0.0015501
1	Lim	Chelan	ACF	18	-0.0010176	-0.0004526	-0.0015751
1	Lim	Chelan	ACF	19	-0.0010116	-0.0004526	-0.001536
1	Lim	Chelan	ACF	20	-0.0010204	-0.0004969	-0.0015843
1	Lim	Chelan	ACF	21	-0.0010046	-0.0004617	-0.0015785
1	Lim	Chelan	ACF	22	-0.0010619	-0.0005222	-0.0016445
1	Lim	Chelan	ACF	23	-0.0010121	-0.0004726	-0.0015671
1	Lim	Chelan	ACF	24	-0.0010104	-0.0004456	-0.0015656
1	Lim	Chelan	ACF	25	-0.0010072	-0.0004889	-0.0015614
1	Lim	Chelan	ACF	26	-0.0010289	-0.0005003	-0.0016082
1	Lim	Chelan	ACF	27	-0.0010591	-0.0004874	-0.0016127
1	Lim	Chelan	ACF	28	-0.0010236	-0.0004721	-0.0015824
1	Lim	Chelan	ACF	29	-0.001014	-0.0004825	-0.0016155
1	Lim	Chelan	ACF	30	-0.0010126	-0.0004768	-0.0015915
1	Lim	Chelan	ACF	31	-0.0009967	-0.0004737	-0.0015932
1	Lim	Chelan	ag	1	-0.0001024	-6.83e-05	-0.000135
1	Lim	Chelan	ag	2	-0.0002034	-0.00014	-0.000264
1	Lim	Chelan	ag	3	-0.0003042	-0.0002109	-0.0003963
1	Lim	Chelan	ag	4	-0.0004076	-0.0002857	-0.000544
1	Lim	Chelan	ag	5	-0.0005085	-0.0003562	-0.0006855
1	Lim	Chelan	ag	6	-0.0006044	-0.0004292	-0.0008015
1	Lim	Chelan	ag	7	-0.0007043	-0.0004834	-0.0009213
1	Lim	Chelan	ag	8	-0.0008157	-0.000567	-0.0010628
1	Lim	Chelan	ag	9	-0.0009053	-0.0006412	-0.0011982
1	Lim	Chelan	ag	10	-0.0010036	-0.0007076	-0.0013223
1	Lim	Chelan	ag	11	-0.0010081	-0.000708	-0.0013394
1	Lim	Chelan	ag	12	-0.001012	-0.0006872	-0.0013399
1	Lim	Chelan	ag	13	-0.0010148	-0.0006894	-0.0013359
1	Lim	Chelan	ag	14	-0.0010294	-0.0007048	-0.0013606
1	Lim	Chelan	ag	15	-0.0010167	-0.0006986	-0.0013417
1	Lim	Chelan	ag	16	-0.0010217	-0.0007133	-0.0013314
1	Lim	Chelan	ag	17	-0.0010208	-0.0006879	-0.0013425
1	Lim	Chelan	ag	18	-0.0010163	-0.0007022	-0.0013284
1	Lim	Chelan	ag	19	-0.0010206	-0.0006873	-0.0013353
1	Lim	Chelan	ag	20	-0.0010169	-0.0006943	-0.0013226
1	Lim	Chelan	ag	21	-0.0010077	-0.0006985	-0.0013542
1	Lim	Chelan	ag	22	-0.0010317	-0.0007192	-0.001373
1	Lim	Chelan	ag	23	-0.0010219	-0.0007054	-0.0013562
1	Lim	Chelan	ag	24	-0.0010139	-0.000688	-0.001318
1	Lim	Chelan	ag	25	-0.0010268	-0.0007091	-0.0013325
1	Lim	Chelan	ag	26	-0.001022	-0.0007124	-0.0013189
1	Lim	Chelan	ag	27	-0.0010265	-0.0006942	-0.0013521
1	Lim	Chelan	ag	28	-0.0010199	-0.0006888	-0.0013338
1	Lim	Chelan	ag	29	-0.0010076	-0.0006776	-0.0013226
1	Lim	Chelan	ag	30	-0.0010061	-0.0006811	-0.001342
1	Lim	Chelan	ag	31	-0.0010083	-0.0006869	-0.0013531
1	Lim	Chelan	grass	1	0	0	0
1	Lim	Chelan	grass	2	0	0	0
1	Lim	Chelan	grass	3	0	0	-1e-07
1	Lim	Chelan	grass	4	-1e-07	-1e-07	-1e-07
1	Lim	Chelan	grass	5	-1e-07	-1e-07	-1e-07
1	Lim	Chelan	grass	6	-1e-07	-1e-07	-1e-07
1	Lim	Chelan	grass	7	-1e-07	-1e-07	-1e-07
1	Lim	Chelan	grass	8	-1e-07	-1e-07	-1e-07
1	Lim	Chelan	grass	9	-1e-07	-1e-07	-2e-07
1	Lim	Chelan	grass	10	-2e-07	-1e-07	-2e-07
1	Lim	Chelan	grass	11	-2e-07	-1e-07	-2e-07
1	Lim	Chelan	grass	12	-2e-07	-1e-07	-2e-07
1	Lim	Chelan	grass	13	-2e-07	-1e-07	-2e-07
1	Lim	Chelan	grass	14	-2e-07	-1e-07	-2e-07
1	Lim	Chelan	grass	15	-2e-07	-1e-07	-2e-07
1	Lim	Chelan	grass	16	-2e-07	-1e-07	-2e-07
1	Lim	Chelan	grass	17	-2e-07	-1e-07	-2e-07
1	Lim	Chelan	grass	18	-2e-07	-1e-07	-2e-07
1	Lim	Chelan	grass	19	-2e-07	-1e-07	-2e-07
1	Lim	Chelan	grass	20	-2e-07	-1e-07	-2e-07
1	Lim	Chelan	grass	21	-2e-07	-1e-07	-2e-07
1	Lim	Chelan	grass	22	-2e-07	-1e-07	-2e-07
1	Lim	Chelan	grass	23	-2e-07	-1e-07	-2e-07
1	Lim	Chelan	grass	24	-2e-07	-1e-07	-2e-07
1	Lim	Chelan	grass	25	-2e-07	-1e-07	-2e-07
1	Lim	Chelan	grass	26	-2e-07	-1e-07	-2e-07
1	Lim	Chelan	grass	27	-2e-07	-1e-07	-2e-07
1	Lim	Chelan	grass	28	-2e-07	-1e-07	-2e-07
1	Lim	Chelan	grass	29	-2e-07	-1e-07	-2e-07
1	Lim	Chelan	grass	30	-2e-07	-1e-07	-2e-07
1	Lim	Chelan	grass	31	-2e-07	-1e-07	-2e-07
1	Lim	Chelan	ifm	1	0	0	0
1	Lim	Chelan	ifm	2	0	0	0
1	Lim	Chelan	ifm	3	0	0	0
1	Lim	Chelan	ifm	4	0	0	0
1	Lim	Chelan	ifm	5	0	0	0
1	Lim	Chelan	ifm	6	0	0	0
1	Lim	Chelan	ifm	7	0	0	0
1	Lim	Chelan	ifm	8	0	0	0
1	Lim	Chelan	ifm	9	0	0	0
1	Lim	Chelan	ifm	10	0	0	0
1	Lim	Chelan	ifm	11	0	0	0
1	Lim	Chelan	ifm	12	0	0	0
1	Lim	Chelan	ifm	13	0	0	0
1	Lim	Chelan	ifm	14	0	0	0
1	Lim	Chelan	ifm	15	0	0	0
1	Lim	Chelan	ifm	16	0	0	0
1	Lim	Chelan	ifm	17	0	0	0
1	Lim	Chelan	ifm	18	0	0	0
1	Lim	Chelan	ifm	19	0	0	0
1	Lim	Chelan	ifm	20	0	0	0
1	Lim	Chelan	ifm	21	0	0	0
1	Lim	Chelan	ifm	22	0	0	0
1	Lim	Chelan	ifm	23	0	0	0
1	Lim	Chelan	ifm	24	0	0	0
1	Lim	Chelan	ifm	25	0	0	0
1	Lim	Chelan	ifm	26	0	0	0
1	Lim	Chelan	ifm	27	0	0	0
1	Lim	Chelan	ifm	28	0	0	0
1	Lim	Chelan	ifm	29	0	0	0
1	Lim	Chelan	ifm	30	0	0	0
1	Lim	Chelan	ifm	31	0	0	0
1	Lim	Chelan	reforest	1	-0.0003694	-8.63e-05	-0.0013591
1	Lim	Chelan	reforest	2	-0.0009786	-0.0003364	-0.0020154
1	Lim	Chelan	reforest	3	-0.0014011	-0.0007946	-0.0024443
1	Lim	Chelan	reforest	4	-0.0019552	-0.0011795	-0.0028718
1	Lim	Chelan	reforest	5	-0.0023828	-0.0015211	-0.0034151
1	Lim	Chelan	reforest	6	-0.0026658	-0.0017163	-0.0037227
1	Lim	Chelan	reforest	7	-0.0029435	-0.0018801	-0.0038903
1	Lim	Chelan	reforest	8	-0.0031711	-0.0020674	-0.004145
1	Lim	Chelan	reforest	9	-0.0033835	-0.0023521	-0.0044243
1	Lim	Chelan	reforest	10	-0.0032871	-0.0022376	-0.0042948
1	Lim	Chelan	reforest	11	-0.003158	-0.0021168	-0.0042946
1	Lim	Chelan	reforest	12	-0.0030522	-0.0019508	-0.0041936
1	Lim	Chelan	reforest	13	-0.0029951	-0.0018063	-0.0039993
1	Lim	Chelan	reforest	14	-0.0029065	-0.0017172	-0.0039337
1	Lim	Chelan	reforest	15	-0.0029297	-0.0017495	-0.0039024
1	Lim	Chelan	reforest	16	-0.0032963	-0.0019247	-0.0046417
1	Lim	Chelan	reforest	17	-0.0036615	-0.0024585	-0.0051064
1	Lim	Chelan	reforest	18	-0.0039684	-0.0029102	-0.0055168
1	Lim	Chelan	reforest	19	-0.0043992	-0.0033452	-0.0058684
1	Lim	Chelan	reforest	20	-0.0047016	-0.0035709	-0.0062919
1	Lim	Chelan	reforest	21	-0.0050675	-0.0038059	-0.0066709
1	Lim	Chelan	reforest	22	-0.0053625	-0.0041254	-0.0068644
1	Lim	Chelan	reforest	23	-0.0056375	-0.0044836	-0.0074235
1	Lim	Chelan	reforest	24	-0.0059804	-0.0047047	-0.0075594
1	Lim	Chelan	reforest	25	-0.0059286	-0.0047335	-0.0076545
1	Lim	Chelan	reforest	26	-0.0061323	-0.004918	-0.0077537
1	Lim	Chelan	reforest	27	-0.0063359	-0.0050983	-0.0078988
1	Lim	Chelan	reforest	28	-0.0064532	-0.0052544	-0.0081542
1	Lim	Chelan	reforest	29	-0.0065788	-0.0053419	-0.008152
1	Lim	Chelan	reforest	30	-0.0067591	-0.0054987	-0.0083002
1	Lim	Chelan	reforest	31	-0.0069024	-0.0055441	-0.0083691
1	Lim	Chelan	rref	1	-1e-07	-1e-07	-1e-07
1	Lim	Chelan	rref	2	-3e-07	-3e-07	-4e-07
1	Lim	Chelan	rref	3	-7e-07	-6e-07	-7e-07
1	Lim	Chelan	rref	4	-1.1e-06	-1e-06	-1.2e-06
1	Lim	Chelan	rref	5	-1.6e-06	-1.5e-06	-1.7e-06
1	Lim	Chelan	rref	6	-2.2e-06	-2.1e-06	-2.3e-06
1	Lim	Chelan	rref	7	-2.9e-06	-2.7e-06	-3e-06
1	Lim	Chelan	rref	8	-3.6e-06	-3.4e-06	-3.8e-06
1	Lim	Chelan	rref	9	-4.4e-06	-4.2e-06	-4.6e-06
1	Lim	Chelan	rref	10	-5.3e-06	-5e-06	-5.5e-06
1	Lim	Chelan	rref	11	-6e-06	-5.8e-06	-6.3e-06
1	Lim	Chelan	rref	12	-6.8e-06	-6.4e-06	-7.1e-06
1	Lim	Chelan	rref	13	-7.5e-06	-7.1e-06	-7.9e-06
1	Lim	Chelan	rref	14	-8.1e-06	-7.7e-06	-8.5e-06
1	Lim	Chelan	rref	15	-8.6e-06	-8.2e-06	-9.1e-06
1	Lim	Chelan	rref	16	-9.2e-06	-8.7e-06	-9.6e-06
1	Lim	Chelan	rref	17	-9.7e-06	-9.2e-06	-1.02e-05
1	Lim	Chelan	rref	18	-1.02e-05	-9.7e-06	-1.07e-05
1	Lim	Chelan	rref	19	-1.06e-05	-1e-05	-1.11e-05
1	Lim	Chelan	rref	20	-1.1e-05	-1.04e-05	-1.15e-05
1	Lim	Chelan	rref	21	-1.13e-05	-1.08e-05	-1.19e-05
1	Lim	Chelan	rref	22	-1.17e-05	-1.11e-05	-1.23e-05
1	Lim	Chelan	rref	23	-1.2e-05	-1.14e-05	-1.26e-05
1	Lim	Chelan	rref	24	-1.23e-05	-1.17e-05	-1.29e-05
1	Lim	Chelan	rref	25	-1.25e-05	-1.19e-05	-1.31e-05
1	Lim	Chelan	rref	26	-1.28e-05	-1.22e-05	-1.34e-05
1	Lim	Chelan	rref	27	-1.3e-05	-1.24e-05	-1.36e-05
1	Lim	Chelan	rref	28	-1.32e-05	-1.26e-05	-1.39e-05
1	Lim	Chelan	rref	29	-1.34e-05	-1.27e-05	-1.41e-05
1	Lim	Chelan	rref	30	-1.36e-05	-1.29e-05	-1.43e-05
1	Lim	Chelan	rref	31	-1.38e-05	-1.31e-05	-1.45e-05
1	Lim	Chelan	sage	1	-9.3e-06	-6.3e-06	-1.22e-05
1	Lim	Chelan	sage	2	-2.1e-05	-1.43e-05	-2.7e-05
1	Lim	Chelan	sage	3	-3.42e-05	-2.48e-05	-4.49e-05
1	Lim	Chelan	sage	4	-5.03e-05	-3.5e-05	-6.5e-05
1	Lim	Chelan	sage	5	-6.76e-05	-4.81e-05	-8.91e-05
1	Lim	Chelan	sage	6	-8.77e-05	-6.3e-05	-0.0001136
1	Lim	Chelan	sage	7	-0.0001099	-7.56e-05	-0.0001417
1	Lim	Chelan	sage	8	-0.0001335	-9.46e-05	-0.0001735
1	Lim	Chelan	sage	9	-0.0001606	-0.0001146	-0.0002091
1	Lim	Chelan	sage	10	-0.0001881	-0.0001331	-0.0002445
1	Lim	Chelan	sage	11	-0.0002099	-0.0001473	-0.000271
1	Lim	Chelan	sage	12	-0.0002298	-0.0001594	-0.0003033
1	Lim	Chelan	sage	13	-0.0002525	-0.0001735	-0.0003304
1	Lim	Chelan	sage	14	-0.0002726	-0.0001866	-0.000361
1	Lim	Chelan	sage	15	-0.0002914	-0.0001916	-0.0003864
1	Lim	Chelan	sage	16	-0.0003125	-0.0002068	-0.0004223
1	Lim	Chelan	sage	17	-0.0003334	-0.0002131	-0.0004434
1	Lim	Chelan	sage	18	-0.0003526	-0.0002263	-0.0004728
1	Lim	Chelan	sage	19	-0.0003721	-0.0002427	-0.0005015
1	Lim	Chelan	sage	20	-0.0003828	-0.0002585	-0.0005227
1	Lim	Chelan	sage	21	-0.000405	-0.0002622	-0.000551
1	Lim	Chelan	sage	22	-0.00043	-0.0002802	-0.000579
1	Lim	Chelan	sage	23	-0.0004486	-0.0002882	-0.0006092
1	Lim	Chelan	sage	24	-0.000466	-0.0003121	-0.000625
1	Lim	Chelan	sage	25	-0.0004767	-0.0003167	-0.0006474
1	Lim	Chelan	sage	26	-0.0005078	-0.0003175	-0.0006852
1	Lim	Chelan	sage	27	-0.0005191	-0.0003404	-0.0007158
1	Lim	Chelan	sage	28	-0.0005309	-0.0003383	-0.0007379
1	Lim	Chelan	sage	29	-0.0005588	-0.0003564	-0.0007549
1	Lim	Chelan	sage	30	-0.0005699	-0.0003616	-0.0007792
1	Lim	Chelan	sage	31	-0.0005835	-0.0003654	-0.0008102
1	Lim	Chelan	tide	1	0	0	0
1	Lim	Chelan	tide	2	0	0	0
1	Lim	Chelan	tide	3	0	0	0
1	Lim	Chelan	tide	4	0	0	0
1	Lim	Chelan	tide	5	0	0	0
1	Lim	Chelan	tide	6	0	0	0
1	Lim	Chelan	tide	7	0	0	0
1	Lim	Chelan	tide	8	0	0	0
1	Lim	Chelan	tide	9	0	0	0
1	Lim	Chelan	tide	10	0	0	0
1	Lim	Chelan	tide	11	0	0	0
1	Lim	Chelan	tide	12	0	0	0
1	Lim	Chelan	tide	13	0	0	0
1	Lim	Chelan	tide	14	0	0	0
1	Lim	Chelan	tide	15	0	0	0
1	Lim	Chelan	tide	16	0	0	0
1	Lim	Chelan	tide	17	0	0	0
1	Lim	Chelan	tide	18	0	0	0
1	Lim	Chelan	tide	19	0	0	0
1	Lim	Chelan	tide	20	0	0	0
1	Lim	Chelan	tide	21	0	0	0
1	Lim	Chelan	tide	22	0	0	0
1	Lim	Chelan	tide	23	0	0	0
1	Lim	Chelan	tide	24	0	0	0
1	Lim	Chelan	tide	25	0	0	0
1	Lim	Chelan	tide	26	0	0	0
1	Lim	Chelan	tide	27	0	0	0
1	Lim	Chelan	tide	28	0	0	0
1	Lim	Chelan	tide	29	0	0	0
1	Lim	Chelan	tide	30	0	0	0
1	Lim	Chelan	tide	31	0	0	0
1	Lim	Clallam	ACF	1	-0.000204	-0.000116	-0.0002927
1	Lim	Clallam	ACF	2	-0.00041	-0.0002344	-0.0005938
1	Lim	Clallam	ACF	3	-0.0006126	-0.0003564	-0.0008718
1	Lim	Clallam	ACF	4	-0.0008205	-0.000443	-0.0011893
1	Lim	Clallam	ACF	5	-0.0010164	-0.0005696	-0.0014933
1	Lim	Clallam	ACF	6	-0.0012298	-0.000712	-0.0017592
1	Lim	Clallam	ACF	7	-0.0014386	-0.0008055	-0.0020851
1	Lim	Clallam	ACF	8	-0.0016642	-0.0009209	-0.0023921
1	Lim	Clallam	ACF	9	-0.0018729	-0.0010389	-0.0026368
1	Lim	Clallam	ACF	10	-0.0020755	-0.0012227	-0.0029582
1	Lim	Clallam	ACF	11	-0.0021163	-0.0012707	-0.002952
1	Lim	Clallam	ACF	12	-0.0020525	-0.0012044	-0.0029702
1	Lim	Clallam	ACF	13	-0.0021397	-0.0011877	-0.0029741
1	Lim	Clallam	ACF	14	-0.0020969	-0.0012287	-0.0029768
1	Lim	Clallam	ACF	15	-0.0021138	-0.0012156	-0.0030155
1	Lim	Clallam	ACF	16	-0.0021285	-0.0011871	-0.0030336
1	Lim	Clallam	ACF	17	-0.0021137	-0.0012168	-0.0030116
1	Lim	Clallam	ACF	18	-0.002104	-0.0012534	-0.0029458
1	Lim	Clallam	ACF	19	-0.0020765	-0.0011816	-0.0029794
1	Lim	Clallam	ACF	20	-0.0021142	-0.0012739	-0.003036
1	Lim	Clallam	ACF	21	-0.0021139	-0.0012391	-0.0029579
1	Lim	Clallam	ACF	22	-0.0020634	-0.0012158	-0.0029165
1	Lim	Clallam	ACF	23	-0.0021498	-0.0013004	-0.003018
1	Lim	Clallam	ACF	24	-0.0021571	-0.0012435	-0.0030315
1	Lim	Clallam	ACF	25	-0.0021448	-0.00124	-0.0030452
1	Lim	Clallam	ACF	26	-0.0021263	-0.0012711	-0.0030297
1	Lim	Clallam	ACF	27	-0.0021721	-0.0012381	-0.0030152
1	Lim	Clallam	ACF	28	-0.0021409	-0.0012577	-0.0030302
1	Lim	Clallam	ACF	29	-0.0021374	-0.0012272	-0.0030366
1	Lim	Clallam	ACF	30	-0.0021611	-0.0013079	-0.0030392
1	Lim	Clallam	ACF	31	-0.0021345	-0.0012581	-0.0030083
1	Lim	Clallam	ag	1	-3.06e-05	-2.06e-05	-4.07e-05
1	Lim	Clallam	ag	2	-6.11e-05	-4.07e-05	-8.13e-05
1	Lim	Clallam	ag	3	-8.84e-05	-6.04e-05	-0.0001212
1	Lim	Clallam	ag	4	-0.0001208	-8.22e-05	-0.0001622
1	Lim	Clallam	ag	5	-0.0001508	-0.0001019	-0.0002018
1	Lim	Clallam	ag	6	-0.0001855	-0.0001226	-0.0002415
1	Lim	Clallam	ag	7	-0.0002126	-0.0001441	-0.0002852
1	Lim	Clallam	ag	8	-0.0002393	-0.0001642	-0.0003224
1	Lim	Clallam	ag	9	-0.0002703	-0.0001792	-0.0003642
1	Lim	Clallam	ag	10	-0.0003005	-0.0002042	-0.0004064
1	Lim	Clallam	ag	11	-0.0003096	-0.0002049	-0.0004071
1	Lim	Clallam	ag	12	-0.0003055	-0.0002034	-0.0004059
1	Lim	Clallam	ag	13	-0.0003085	-0.0002038	-0.0004031
1	Lim	Clallam	ag	14	-0.0003019	-0.000204	-0.0004026
1	Lim	Clallam	ag	15	-0.0003028	-0.0002031	-0.0004073
1	Lim	Clallam	ag	16	-0.0003045	-0.0002058	-0.0004058
1	Lim	Clallam	ag	17	-0.0003084	-0.0002055	-0.0004048
1	Lim	Clallam	ag	18	-0.0003066	-0.0002036	-0.0004035
1	Lim	Clallam	ag	19	-0.0003021	-0.0002034	-0.0004039
1	Lim	Clallam	ag	20	-0.000308	-0.0002029	-0.0004044
1	Lim	Clallam	ag	21	-0.0003082	-0.000207	-0.0004066
1	Lim	Clallam	ag	22	-0.0003035	-0.0002027	-0.000406
1	Lim	Clallam	ag	23	-0.0003055	-0.0002033	-0.0004041
1	Lim	Clallam	ag	24	-0.0003003	-0.000204	-0.0004031
1	Lim	Clallam	ag	25	-0.0003043	-0.0002057	-0.0004028
1	Lim	Clallam	ag	26	-0.0003061	-0.0002027	-0.000405
1	Lim	Clallam	ag	27	-0.0003067	-0.0002014	-0.0004056
1	Lim	Clallam	ag	28	-0.0003033	-0.0002025	-0.0004043
1	Lim	Clallam	ag	29	-0.000307	-0.0002043	-0.0004069
1	Lim	Clallam	ag	30	-0.0003061	-0.0002018	-0.0004057
1	Lim	Clallam	ag	31	-0.0003058	-0.0002047	-0.0004063
1	Lim	Clallam	grass	1	0	0	0
1	Lim	Clallam	grass	2	0	0	-1e-07
1	Lim	Clallam	grass	3	-1e-07	-1e-07	-1e-07
1	Lim	Clallam	grass	4	-1e-07	-1e-07	-1e-07
1	Lim	Clallam	grass	5	-1e-07	-1e-07	-1e-07
1	Lim	Clallam	grass	6	-1e-07	-1e-07	-2e-07
1	Lim	Clallam	grass	7	-2e-07	-1e-07	-2e-07
1	Lim	Clallam	grass	8	-2e-07	-1e-07	-2e-07
1	Lim	Clallam	grass	9	-2e-07	-2e-07	-2e-07
1	Lim	Clallam	grass	10	-2e-07	-2e-07	-3e-07
1	Lim	Clallam	grass	11	-2e-07	-2e-07	-3e-07
1	Lim	Clallam	grass	12	-2e-07	-2e-07	-3e-07
1	Lim	Clallam	grass	13	-2e-07	-2e-07	-3e-07
1	Lim	Clallam	grass	14	-2e-07	-2e-07	-3e-07
1	Lim	Clallam	grass	15	-2e-07	-2e-07	-3e-07
1	Lim	Clallam	grass	16	-2e-07	-2e-07	-3e-07
1	Lim	Clallam	grass	17	-2e-07	-2e-07	-3e-07
1	Lim	Clallam	grass	18	-2e-07	-2e-07	-3e-07
1	Lim	Clallam	grass	19	-2e-07	-2e-07	-3e-07
1	Lim	Clallam	grass	20	-2e-07	-2e-07	-3e-07
1	Lim	Clallam	grass	21	-2e-07	-2e-07	-3e-07
1	Lim	Clallam	grass	22	-2e-07	-2e-07	-3e-07
1	Lim	Clallam	grass	23	-2e-07	-2e-07	-3e-07
1	Lim	Clallam	grass	24	-2e-07	-2e-07	-3e-07
1	Lim	Clallam	grass	25	-2e-07	-2e-07	-3e-07
1	Lim	Clallam	grass	26	-2e-07	-2e-07	-3e-07
1	Lim	Clallam	grass	27	-2e-07	-2e-07	-3e-07
1	Lim	Clallam	grass	28	-2e-07	-2e-07	-3e-07
1	Lim	Clallam	grass	29	-2e-07	-2e-07	-3e-07
1	Lim	Clallam	grass	30	-2e-07	-2e-07	-3e-07
1	Lim	Clallam	grass	31	-2e-07	-2e-07	-3e-07
1	Lim	Clallam	ifm	1	-0.0247732	-0.0202075	-0.0292352
1	Lim	Clallam	ifm	2	-0.0502823	-0.0402559	-0.0592019
1	Lim	Clallam	ifm	3	-0.0749218	-0.0611109	-0.0896238
1	Lim	Clallam	ifm	4	-0.101143	-0.0834875	-0.11893
1	Lim	Clallam	ifm	5	-0.126811	-0.103354	-0.149096
1	Lim	Clallam	ifm	6	-0.15374	-0.127758	-0.180189
1	Lim	Clallam	ifm	7	-0.177711	-0.146426	-0.210041
1	Lim	Clallam	ifm	8	-0.204202	-0.170214	-0.24231
1	Lim	Clallam	ifm	9	-0.232125	-0.192513	-0.27462
1	Lim	Clallam	ifm	10	-0.258406	-0.212578	-0.305993
1	Lim	Clallam	ifm	11	-0.261785	-0.212574	-0.307286
1	Lim	Clallam	ifm	12	-0.26501	-0.217024	-0.311655
1	Lim	Clallam	ifm	13	-0.266121	-0.21841	-0.313284
1	Lim	Clallam	ifm	14	-0.269587	-0.223738	-0.319256
1	Lim	Clallam	ifm	15	-0.271462	-0.223387	-0.320197
1	Lim	Clallam	ifm	16	-0.273707	-0.227441	-0.320381
1	Lim	Clallam	ifm	17	-0.275166	-0.227372	-0.3216
1	Lim	Clallam	ifm	18	-0.276165	-0.230312	-0.324378
1	Lim	Clallam	ifm	19	-0.277595	-0.232261	-0.327595
1	Lim	Clallam	ifm	20	-0.282185	-0.230935	-0.326687
1	Lim	Clallam	ifm	21	-0.281487	-0.232521	-0.329607
1	Lim	Clallam	ifm	22	-0.284303	-0.234054	-0.328929
1	Lim	Clallam	ifm	23	-0.284797	-0.236605	-0.334178
1	Lim	Clallam	ifm	24	-0.286133	-0.239678	-0.332225
1	Lim	Clallam	ifm	25	-0.285282	-0.238792	-0.333442
1	Lim	Clallam	ifm	26	-0.287142	-0.23859	-0.3361
1	Lim	Clallam	ifm	27	-0.292436	-0.242762	-0.339466
1	Lim	Clallam	ifm	28	-0.288834	-0.241754	-0.337216
1	Lim	Clallam	ifm	29	-0.290635	-0.239663	-0.33848
1	Lim	Clallam	ifm	30	-0.291475	-0.242145	-0.342788
1	Lim	Clallam	ifm	31	-0.293471	-0.247878	-0.337855
1	Lim	Clallam	reforest	1	0	0	0
1	Lim	Clallam	reforest	2	0	0	0
1	Lim	Clallam	reforest	3	0	0	0
1	Lim	Clallam	reforest	4	0	0	0
1	Lim	Clallam	reforest	5	0	0	0
1	Lim	Clallam	reforest	6	0	0	0
1	Lim	Clallam	reforest	7	0	0	0
1	Lim	Clallam	reforest	8	0	0	0
1	Lim	Clallam	reforest	9	0	0	0
1	Lim	Clallam	reforest	10	0	0	0
1	Lim	Clallam	reforest	11	0	0	0
1	Lim	Clallam	reforest	12	0	0	0
1	Lim	Clallam	reforest	13	0	0	0
1	Lim	Clallam	reforest	14	0	0	0
1	Lim	Clallam	reforest	15	0	0	0
1	Lim	Clallam	reforest	16	0	0	0
1	Lim	Clallam	reforest	17	0	0	0
1	Lim	Clallam	reforest	18	0	0	0
1	Lim	Clallam	reforest	19	0	0	0
1	Lim	Clallam	reforest	20	0	0	0
1	Lim	Clallam	reforest	21	0	0	0
1	Lim	Clallam	reforest	22	0	0	0
1	Lim	Clallam	reforest	23	0	0	0
1	Lim	Clallam	reforest	24	0	0	0
1	Lim	Clallam	reforest	25	0	0	0
1	Lim	Clallam	reforest	26	0	0	0
1	Lim	Clallam	reforest	27	0	0	0
1	Lim	Clallam	reforest	28	0	0	0
1	Lim	Clallam	reforest	29	0	0	0
1	Lim	Clallam	reforest	30	0	0	0
1	Lim	Clallam	reforest	31	0	0	0
1	Lim	Clallam	rref	1	-4.5e-06	-4.2e-06	-4.7e-06
1	Lim	Clallam	rref	2	-1.3e-05	-1.24e-05	-1.37e-05
1	Lim	Clallam	rref	3	-2.55e-05	-2.42e-05	-2.67e-05
1	Lim	Clallam	rref	4	-4.13e-05	-3.93e-05	-4.32e-05
1	Lim	Clallam	rref	5	-6.06e-05	-5.74e-05	-6.34e-05
1	Lim	Clallam	rref	6	-8.25e-05	-7.84e-05	-8.66e-05
1	Lim	Clallam	rref	7	-0.0001076	-0.0001023	-0.0001128
1	Lim	Clallam	rref	8	-0.0001346	-0.0001286	-0.0001418
1	Lim	Clallam	rref	9	-0.0001651	-0.0001571	-0.0001735
1	Lim	Clallam	rref	10	-0.0001969	-0.0001883	-0.0002066
1	Lim	Clallam	rref	11	-0.0002271	-0.0002154	-0.0002379
1	Lim	Clallam	rref	12	-0.0002544	-0.0002425	-0.0002662
1	Lim	Clallam	rref	13	-0.0002796	-0.0002659	-0.0002938
1	Lim	Clallam	rref	14	-0.0003027	-0.0002877	-0.0003193
1	Lim	Clallam	rref	15	-0.0003238	-0.0003095	-0.0003403
1	Lim	Clallam	rref	16	-0.0003444	-0.0003284	-0.0003614
1	Lim	Clallam	rref	17	-0.0003636	-0.0003463	-0.00038
1	Lim	Clallam	rref	18	-0.0003797	-0.000362	-0.0003988
1	Lim	Clallam	rref	19	-0.0003976	-0.0003788	-0.0004174
1	Lim	Clallam	rref	20	-0.000411	-0.0003912	-0.0004325
1	Lim	Clallam	rref	21	-0.0004253	-0.0004039	-0.0004461
1	Lim	Clallam	rref	22	-0.0004376	-0.0004165	-0.0004595
1	Lim	Clallam	rref	23	-0.0004492	-0.0004264	-0.0004704
1	Lim	Clallam	rref	24	-0.0004601	-0.0004367	-0.0004835
1	Lim	Clallam	rref	25	-0.0004706	-0.0004483	-0.0004935
1	Lim	Clallam	rref	26	-0.0004796	-0.0004552	-0.0005025
1	Lim	Clallam	rref	27	-0.0004876	-0.0004647	-0.0005111
1	Lim	Clallam	rref	28	-0.0004947	-0.0004716	-0.0005192
1	Lim	Clallam	rref	29	-0.0005035	-0.0004772	-0.0005286
1	Lim	Clallam	rref	30	-0.0005102	-0.0004844	-0.000534
1	Lim	Clallam	rref	31	-0.0005159	-0.000491	-0.0005434
1	Lim	Clallam	sage	1	0	0	0
1	Lim	Clallam	sage	2	0	0	0
1	Lim	Clallam	sage	3	0	0	0
1	Lim	Clallam	sage	4	0	0	0
1	Lim	Clallam	sage	5	0	0	0
1	Lim	Clallam	sage	6	0	0	0
1	Lim	Clallam	sage	7	0	0	0
1	Lim	Clallam	sage	8	0	0	0
1	Lim	Clallam	sage	9	0	0	0
1	Lim	Clallam	sage	10	0	0	0
1	Lim	Clallam	sage	11	0	0	0
1	Lim	Clallam	sage	12	0	0	0
1	Lim	Clallam	sage	13	0	0	0
1	Lim	Clallam	sage	14	0	0	0
1	Lim	Clallam	sage	15	0	0	0
1	Lim	Clallam	sage	16	0	0	0
1	Lim	Clallam	sage	17	0	0	0
1	Lim	Clallam	sage	18	0	0	0
1	Lim	Clallam	sage	19	0	0	0
1	Lim	Clallam	sage	20	0	0	0
1	Lim	Clallam	sage	21	0	0	0
1	Lim	Clallam	sage	22	0	0	0
1	Lim	Clallam	sage	23	0	0	0
1	Lim	Clallam	sage	24	0	0	0
1	Lim	Clallam	sage	25	0	0	0
1	Lim	Clallam	sage	26	0	0	0
1	Lim	Clallam	sage	27	0	0	0
1	Lim	Clallam	sage	28	0	0	0
1	Lim	Clallam	sage	29	0	0	0
1	Lim	Clallam	sage	30	0	0	0
1	Lim	Clallam	sage	31	0	0	0
1	Lim	Clallam	tide	1	0	0	0
1	Lim	Clallam	tide	2	0	0	0
1	Lim	Clallam	tide	3	0	0	0
1	Lim	Clallam	tide	4	0	0	0
1	Lim	Clallam	tide	5	0	0	0
1	Lim	Clallam	tide	6	0	0	-1e-07
1	Lim	Clallam	tide	7	-1e-07	0	-1e-07
1	Lim	Clallam	tide	8	-1e-07	-1e-07	-1e-07
1	Lim	Clallam	tide	9	-1e-07	-1e-07	-1e-07
1	Lim	Clallam	tide	10	-1e-07	-1e-07	-1e-07
1	Lim	Clallam	tide	11	-1e-07	-1e-07	-2e-07
1	Lim	Clallam	tide	12	-2e-07	-1e-07	-2e-07
1	Lim	Clallam	tide	13	-2e-07	-1e-07	-2e-07
1	Lim	Clallam	tide	14	-2e-07	-2e-07	-2e-07
1	Lim	Clallam	tide	15	-2e-07	-2e-07	-3e-07
1	Lim	Clallam	tide	16	-2e-07	-2e-07	-3e-07
1	Lim	Clallam	tide	17	-3e-07	-2e-07	-3e-07
1	Lim	Clallam	tide	18	-3e-07	-2e-07	-3e-07
1	Lim	Clallam	tide	19	-3e-07	-2e-07	-3e-07
1	Lim	Clallam	tide	20	-3e-07	-2e-07	-4e-07
1	Lim	Clallam	tide	21	-3e-07	-3e-07	-4e-07
1	Lim	Clallam	tide	22	-3e-07	-3e-07	-4e-07
1	Lim	Clallam	tide	23	-4e-07	-3e-07	-4e-07
1	Lim	Clallam	tide	24	-4e-07	-3e-07	-5e-07
1	Lim	Clallam	tide	25	-4e-07	-3e-07	-5e-07
1	Lim	Clallam	tide	26	-4e-07	-3e-07	-5e-07
1	Lim	Clallam	tide	27	-4e-07	-3e-07	-5e-07
1	Lim	Clallam	tide	28	-4e-07	-4e-07	-5e-07
1	Lim	Clallam	tide	29	-5e-07	-4e-07	-6e-07
1	Lim	Clallam	tide	30	-5e-07	-4e-07	-6e-07
1	Lim	Clallam	tide	31	-5e-07	-4e-07	-6e-07
1	Lim	Clark	ACF	1	-0.0007299	-0.000419	-0.0010435
1	Lim	Clark	ACF	2	-0.0014427	-0.0008258	-0.0020523
1	Lim	Clark	ACF	3	-0.0021629	-0.0012772	-0.0030028
1	Lim	Clark	ACF	4	-0.0028793	-0.0016537	-0.0041022
1	Lim	Clark	ACF	5	-0.0035459	-0.0020728	-0.0051104
1	Lim	Clark	ACF	6	-0.0043194	-0.0026395	-0.0060387
1	Lim	Clark	ACF	7	-0.0050206	-0.0030268	-0.0070639
1	Lim	Clark	ACF	8	-0.0056987	-0.0034076	-0.0078962
1	Lim	Clark	ACF	9	-0.0065047	-0.0039398	-0.0092107
1	Lim	Clark	ACF	10	-0.0072284	-0.004191	-0.0101676
1	Lim	Clark	ACF	11	-0.0072223	-0.0039442	-0.0101661
1	Lim	Clark	ACF	12	-0.0071157	-0.0042575	-0.0102336
1	Lim	Clark	ACF	13	-0.0071994	-0.0040185	-0.0101989
1	Lim	Clark	ACF	14	-0.0072162	-0.0043383	-0.0103741
1	Lim	Clark	ACF	15	-0.0073535	-0.0042791	-0.0103046
1	Lim	Clark	ACF	16	-0.007215	-0.0041735	-0.0100528
1	Lim	Clark	ACF	17	-0.0072058	-0.0041967	-0.0100288
1	Lim	Clark	ACF	18	-0.0071913	-0.004219	-0.0102433
1	Lim	Clark	ACF	19	-0.0072475	-0.0043293	-0.010195
1	Lim	Clark	ACF	20	-0.0072691	-0.0042899	-0.0102031
1	Lim	Clark	ACF	21	-0.0072343	-0.0043731	-0.0102282
1	Lim	Clark	ACF	22	-0.0071485	-0.0041187	-0.0102721
1	Lim	Clark	ACF	23	-0.007164	-0.004166	-0.0103035
1	Lim	Clark	ACF	24	-0.0072188	-0.0045138	-0.0100681
1	Lim	Clark	ACF	25	-0.007243	-0.0042009	-0.0102207
1	Lim	Clark	ACF	26	-0.0072928	-0.0043642	-0.0102341
1	Lim	Clark	ACF	27	-0.0071958	-0.0040807	-0.0102991
1	Lim	Clark	ACF	28	-0.0072384	-0.0042792	-0.0100981
1	Lim	Clark	ACF	29	-0.0072711	-0.0041784	-0.0102433
1	Lim	Clark	ACF	30	-0.0072383	-0.0044144	-0.0101862
1	Lim	Clark	ACF	31	-0.0071588	-0.00428	-0.0100249
1	Lim	Clark	ag	1	-4.04e-05	-2.9e-05	-5.18e-05
1	Lim	Clark	ag	2	-8.12e-05	-5.78e-05	-0.0001024
1	Lim	Clark	ag	3	-0.0001217	-8.88e-05	-0.0001562
1	Lim	Clark	ag	4	-0.0001608	-0.0001139	-0.0002067
1	Lim	Clark	ag	5	-0.000201	-0.0001466	-0.0002596
1	Lim	Clark	ag	6	-0.0002433	-0.0001757	-0.0003113
1	Lim	Clark	ag	7	-0.0002851	-0.0002014	-0.0003679
1	Lim	Clark	ag	8	-0.0003246	-0.0002306	-0.0004119
1	Lim	Clark	ag	9	-0.000363	-0.0002583	-0.0004658
1	Lim	Clark	ag	10	-0.0004058	-0.0002895	-0.0005251
1	Lim	Clark	ag	11	-0.0003997	-0.000288	-0.000514
1	Lim	Clark	ag	12	-0.0004018	-0.0002909	-0.0005156
1	Lim	Clark	ag	13	-0.0004063	-0.0002874	-0.0005222
1	Lim	Clark	ag	14	-0.0004104	-0.0002916	-0.0005149
1	Lim	Clark	ag	15	-0.0004077	-0.0002968	-0.0005216
1	Lim	Clark	ag	16	-0.0004077	-0.0002913	-0.0005194
1	Lim	Clark	ag	17	-0.0004127	-0.0002916	-0.0005204
1	Lim	Clark	ag	18	-0.0004036	-0.0002891	-0.0005142
1	Lim	Clark	ag	19	-0.0004034	-0.0002863	-0.0005194
1	Lim	Clark	ag	20	-0.0004006	-0.0002895	-0.0005186
1	Lim	Clark	ag	21	-0.0004129	-0.0002961	-0.0005241
1	Lim	Clark	ag	22	-0.0003941	-0.0002914	-0.0005175
1	Lim	Clark	ag	23	-0.0004036	-0.0002929	-0.0005184
1	Lim	Clark	ag	24	-0.0004077	-0.0002898	-0.0005216
1	Lim	Clark	ag	25	-0.0004099	-0.00029	-0.0005246
1	Lim	Clark	ag	26	-0.0004074	-0.0002891	-0.0005192
1	Lim	Clark	ag	27	-0.0004005	-0.0002903	-0.0005177
1	Lim	Clark	ag	28	-0.0004061	-0.000287	-0.0005171
1	Lim	Clark	ag	29	-0.0004023	-0.0002877	-0.000515
1	Lim	Clark	ag	30	-0.000401	-0.0002837	-0.0005157
1	Lim	Clark	ag	31	-0.0004031	-0.0002904	-0.0005191
1	Lim	Clark	grass	1	-2e-07	-1e-07	-2e-07
1	Lim	Clark	grass	2	-4e-07	-3e-07	-4e-07
1	Lim	Clark	grass	3	-5e-07	-4e-07	-6e-07
1	Lim	Clark	grass	4	-7e-07	-6e-07	-8e-07
1	Lim	Clark	grass	5	-9e-07	-7e-07	-1e-06
1	Lim	Clark	grass	6	-1.1e-06	-9e-07	-1.2e-06
1	Lim	Clark	grass	7	-1.2e-06	-1e-06	-1.4e-06
1	Lim	Clark	grass	8	-1.4e-06	-1.2e-06	-1.7e-06
1	Lim	Clark	grass	9	-1.6e-06	-1.3e-06	-1.9e-06
1	Lim	Clark	grass	10	-1.8e-06	-1.5e-06	-2e-06
1	Lim	Clark	grass	11	-1.8e-06	-1.5e-06	-2.1e-06
1	Lim	Clark	grass	12	-1.8e-06	-1.5e-06	-2.1e-06
1	Lim	Clark	grass	13	-1.8e-06	-1.5e-06	-2.1e-06
1	Lim	Clark	grass	14	-1.8e-06	-1.5e-06	-2.1e-06
1	Lim	Clark	grass	15	-1.8e-06	-1.5e-06	-2.1e-06
1	Lim	Clark	grass	16	-1.8e-06	-1.5e-06	-2.1e-06
1	Lim	Clark	grass	17	-1.8e-06	-1.5e-06	-2.1e-06
1	Lim	Clark	grass	18	-1.8e-06	-1.5e-06	-2.1e-06
1	Lim	Clark	grass	19	-1.8e-06	-1.5e-06	-2.1e-06
1	Lim	Clark	grass	20	-1.8e-06	-1.5e-06	-2.1e-06
1	Lim	Clark	grass	21	-1.8e-06	-1.5e-06	-2.1e-06
1	Lim	Clark	grass	22	-1.8e-06	-1.5e-06	-2.1e-06
1	Lim	Clark	grass	23	-1.8e-06	-1.5e-06	-2.1e-06
1	Lim	Clark	grass	24	-1.8e-06	-1.5e-06	-2.1e-06
1	Lim	Clark	grass	25	-1.8e-06	-1.5e-06	-2.1e-06
1	Lim	Clark	grass	26	-1.8e-06	-1.5e-06	-2.1e-06
1	Lim	Clark	grass	27	-1.8e-06	-1.5e-06	-2.1e-06
1	Lim	Clark	grass	28	-1.8e-06	-1.5e-06	-2.1e-06
1	Lim	Clark	grass	29	-1.8e-06	-1.5e-06	-2.1e-06
1	Lim	Clark	grass	30	-1.8e-06	-1.5e-06	-2.1e-06
1	Lim	Clark	grass	31	-1.8e-06	-1.5e-06	-2.1e-06
1	Lim	Clark	ifm	1	-0.0125613	-0.01095	-0.0139949
1	Lim	Clark	ifm	2	-0.0251746	-0.0221619	-0.0282305
1	Lim	Clark	ifm	3	-0.038186	-0.0340051	-0.0425774
1	Lim	Clark	ifm	4	-0.0509287	-0.0452133	-0.0568627
1	Lim	Clark	ifm	5	-0.0641344	-0.0565091	-0.0714348
1	Lim	Clark	ifm	6	-0.0770996	-0.0683315	-0.0855206
1	Lim	Clark	ifm	7	-0.0903551	-0.0795411	-0.101351
1	Lim	Clark	ifm	8	-0.102984	-0.0905554	-0.114901
1	Lim	Clark	ifm	9	-0.117162	-0.103525	-0.130152
1	Lim	Clark	ifm	10	-0.130574	-0.115086	-0.145045
1	Lim	Clark	ifm	11	-0.130712	-0.11632	-0.144252
1	Lim	Clark	ifm	12	-0.131939	-0.117606	-0.147086
1	Lim	Clark	ifm	13	-0.131774	-0.118504	-0.147438
1	Lim	Clark	ifm	14	-0.133905	-0.119623	-0.148563
1	Lim	Clark	ifm	15	-0.134975	-0.119694	-0.149834
1	Lim	Clark	ifm	16	-0.134523	-0.119816	-0.149343
1	Lim	Clark	ifm	17	-0.135343	-0.119735	-0.151373
1	Lim	Clark	ifm	18	-0.13637	-0.120526	-0.151745
1	Lim	Clark	ifm	19	-0.137116	-0.122491	-0.151636
1	Lim	Clark	ifm	20	-0.137206	-0.122535	-0.152442
1	Lim	Clark	ifm	21	-0.138178	-0.122418	-0.153631
1	Lim	Clark	ifm	22	-0.138498	-0.12269	-0.155294
1	Lim	Clark	ifm	23	-0.139871	-0.123565	-0.155396
1	Lim	Clark	ifm	24	-0.139495	-0.124539	-0.155796
1	Lim	Clark	ifm	25	-0.140464	-0.125355	-0.156501
1	Lim	Clark	ifm	26	-0.14103	-0.125307	-0.156755
1	Lim	Clark	ifm	27	-0.14127	-0.125605	-0.15769
1	Lim	Clark	ifm	28	-0.141216	-0.125591	-0.157322
1	Lim	Clark	ifm	29	-0.141893	-0.126223	-0.156825
1	Lim	Clark	ifm	30	-0.142145	-0.126169	-0.158846
1	Lim	Clark	ifm	31	-0.142995	-0.12603	-0.159368
1	Lim	Clark	reforest	1	0	0	0
1	Lim	Clark	reforest	2	0	0	0
1	Lim	Clark	reforest	3	0	0	0
1	Lim	Clark	reforest	4	0	0	0
1	Lim	Clark	reforest	5	0	0	0
1	Lim	Clark	reforest	6	0	0	0
1	Lim	Clark	reforest	7	0	0	0
1	Lim	Clark	reforest	8	0	0	0
1	Lim	Clark	reforest	9	0	0	0
1	Lim	Clark	reforest	10	0	0	0
1	Lim	Clark	reforest	11	0	0	0
1	Lim	Clark	reforest	12	0	0	0
1	Lim	Clark	reforest	13	0	0	0
1	Lim	Clark	reforest	14	0	0	0
1	Lim	Clark	reforest	15	0	0	0
1	Lim	Clark	reforest	16	0	0	0
1	Lim	Clark	reforest	17	0	0	0
1	Lim	Clark	reforest	18	0	0	0
1	Lim	Clark	reforest	19	0	0	0
1	Lim	Clark	reforest	20	0	0	0
1	Lim	Clark	reforest	21	0	0	0
1	Lim	Clark	reforest	22	0	0	0
1	Lim	Clark	reforest	23	0	0	0
1	Lim	Clark	reforest	24	0	0	0
1	Lim	Clark	reforest	25	0	0	0
1	Lim	Clark	reforest	26	0	0	0
1	Lim	Clark	reforest	27	0	0	0
1	Lim	Clark	reforest	28	0	0	0
1	Lim	Clark	reforest	29	0	0	0
1	Lim	Clark	reforest	30	0	0	0
1	Lim	Clark	reforest	31	0	0	0
1	Lim	Clark	rref	1	-1.3e-06	-1.2e-06	-1.4e-06
1	Lim	Clark	rref	2	-3.8e-06	-3.7e-06	-4e-06
1	Lim	Clark	rref	3	-7.5e-06	-7.1e-06	-7.9e-06
1	Lim	Clark	rref	4	-1.22e-05	-1.16e-05	-1.28e-05
1	Lim	Clark	rref	5	-1.79e-05	-1.7e-05	-1.87e-05
1	Lim	Clark	rref	6	-2.44e-05	-2.33e-05	-2.57e-05
1	Lim	Clark	rref	7	-3.18e-05	-3.02e-05	-3.33e-05
1	Lim	Clark	rref	8	-3.99e-05	-3.8e-05	-4.18e-05
1	Lim	Clark	rref	9	-4.88e-05	-4.63e-05	-5.13e-05
1	Lim	Clark	rref	10	-5.83e-05	-5.56e-05	-6.13e-05
1	Lim	Clark	rref	11	-6.71e-05	-6.37e-05	-7.03e-05
1	Lim	Clark	rref	12	-7.49e-05	-7.14e-05	-7.9e-05
1	Lim	Clark	rref	13	-8.26e-05	-7.84e-05	-8.68e-05
1	Lim	Clark	rref	14	-8.94e-05	-8.51e-05	-9.41e-05
1	Lim	Clark	rref	15	-9.62e-05	-9.17e-05	-0.000101
1	Lim	Clark	rref	16	-0.0001018	-9.73e-05	-0.0001069
1	Lim	Clark	rref	17	-0.0001072	-0.0001021	-0.0001129
1	Lim	Clark	rref	18	-0.0001127	-0.0001074	-0.0001178
1	Lim	Clark	rref	19	-0.0001171	-0.0001115	-0.0001232
1	Lim	Clark	rref	20	-0.0001216	-0.0001158	-0.0001277
1	Lim	Clark	rref	21	-0.0001258	-0.0001198	-0.0001317
1	Lim	Clark	rref	22	-0.0001292	-0.0001231	-0.0001358
1	Lim	Clark	rref	23	-0.000133	-0.0001269	-0.0001394
1	Lim	Clark	rref	24	-0.0001363	-0.0001297	-0.0001432
1	Lim	Clark	rref	25	-0.000139	-0.0001322	-0.0001463
1	Lim	Clark	rref	26	-0.0001418	-0.0001348	-0.0001481
1	Lim	Clark	rref	27	-0.0001444	-0.000137	-0.0001518
1	Lim	Clark	rref	28	-0.0001464	-0.0001389	-0.0001535
1	Lim	Clark	rref	29	-0.0001486	-0.0001416	-0.0001562
1	Lim	Clark	rref	30	-0.0001507	-0.0001428	-0.0001575
1	Lim	Clark	rref	31	-0.0001525	-0.0001449	-0.0001599
1	Lim	Clark	sage	1	0	0	0
1	Lim	Clark	sage	2	0	0	0
1	Lim	Clark	sage	3	0	0	0
1	Lim	Clark	sage	4	0	0	0
1	Lim	Clark	sage	5	0	0	0
1	Lim	Clark	sage	6	0	0	0
1	Lim	Clark	sage	7	0	0	0
1	Lim	Clark	sage	8	0	0	0
1	Lim	Clark	sage	9	0	0	0
1	Lim	Clark	sage	10	0	0	0
1	Lim	Clark	sage	11	0	0	0
1	Lim	Clark	sage	12	0	0	0
1	Lim	Clark	sage	13	0	0	0
1	Lim	Clark	sage	14	0	0	0
1	Lim	Clark	sage	15	0	0	0
1	Lim	Clark	sage	16	0	0	0
1	Lim	Clark	sage	17	0	0	0
1	Lim	Clark	sage	18	0	0	0
1	Lim	Clark	sage	19	0	0	0
1	Lim	Clark	sage	20	0	0	0
1	Lim	Clark	sage	21	0	0	0
1	Lim	Clark	sage	22	0	0	0
1	Lim	Clark	sage	23	0	0	0
1	Lim	Clark	sage	24	0	0	0
1	Lim	Clark	sage	25	0	0	0
1	Lim	Clark	sage	26	0	0	0
1	Lim	Clark	sage	27	0	0	0
1	Lim	Clark	sage	28	0	0	0
1	Lim	Clark	sage	29	0	0	0
1	Lim	Clark	sage	30	0	0	0
1	Lim	Clark	sage	31	0	0	0
1	Lim	Clark	tide	1	-5.8e-06	-4.5e-06	-7e-06
1	Lim	Clark	tide	2	-1.7e-05	-1.35e-05	-2.03e-05
1	Lim	Clark	tide	3	-3.42e-05	-2.71e-05	-4.11e-05
1	Lim	Clark	tide	4	-5.73e-05	-4.6e-05	-6.82e-05
1	Lim	Clark	tide	5	-8.49e-05	-6.84e-05	-0.0001026
1	Lim	Clark	tide	6	-0.0001187	-9.4e-05	-0.000143
1	Lim	Clark	tide	7	-0.0001581	-0.0001243	-0.0001894
1	Lim	Clark	tide	8	-0.0002018	-0.0001608	-0.0002428
1	Lim	Clark	tide	9	-0.0002535	-0.0002026	-0.0003025
1	Lim	Clark	tide	10	-0.0003085	-0.000246	-0.0003749
1	Lim	Clark	tide	11	-0.0003602	-0.0002876	-0.0004348
1	Lim	Clark	tide	12	-0.0004159	-0.0003286	-0.0005014
1	Lim	Clark	tide	13	-0.0004689	-0.000377	-0.0005605
1	Lim	Clark	tide	14	-0.0005191	-0.0004184	-0.0006225
1	Lim	Clark	tide	15	-0.000575	-0.0004571	-0.0006947
1	Lim	Clark	tide	16	-0.0006289	-0.0005047	-0.0007475
1	Lim	Clark	tide	17	-0.0006749	-0.0005408	-0.0008055
1	Lim	Clark	tide	18	-0.0007296	-0.0005874	-0.0008746
1	Lim	Clark	tide	19	-0.0007822	-0.0006284	-0.0009378
1	Lim	Clark	tide	20	-0.0008246	-0.0006581	-0.0009948
1	Lim	Clark	tide	21	-0.0008677	-0.0006985	-0.0010551
1	Lim	Clark	tide	22	-0.000922	-0.0007416	-0.0010925
1	Lim	Clark	tide	23	-0.0009757	-0.0007746	-0.0011638
1	Lim	Clark	tide	24	-0.0010221	-0.0008131	-0.0012165
1	Lim	Clark	tide	25	-0.0010707	-0.0008366	-0.0012775
1	Lim	Clark	tide	26	-0.0011202	-0.0008811	-0.00133
1	Lim	Clark	tide	27	-0.0011625	-0.0009232	-0.0013876
1	Lim	Clark	tide	28	-0.0012031	-0.0009853	-0.0014536
1	Lim	Clark	tide	29	-0.0012455	-0.0009998	-0.0015031
1	Lim	Clark	tide	30	-0.0012894	-0.0010162	-0.0015528
1	Lim	Clark	tide	31	-0.0013419	-0.0010846	-0.0016004
1	Lim	Columbia	ACF	1	-4.8e-06	-1e-06	-9e-06
1	Lim	Columbia	ACF	2	-9e-06	-1.8e-06	-1.78e-05
1	Lim	Columbia	ACF	3	-1.42e-05	-3.3e-06	-2.68e-05
1	Lim	Columbia	ACF	4	-1.83e-05	-3.6e-06	-3.63e-05
1	Lim	Columbia	ACF	5	-2.36e-05	-4.6e-06	-4.5e-05
1	Lim	Columbia	ACF	6	-2.78e-05	-6e-06	-5.52e-05
1	Lim	Columbia	ACF	7	-3.34e-05	-6.5e-06	-6.29e-05
1	Lim	Columbia	ACF	8	-3.74e-05	-8.3e-06	-7.07e-05
1	Lim	Columbia	ACF	9	-4.32e-05	-8.6e-06	-8.16e-05
1	Lim	Columbia	ACF	10	-4.59e-05	-8.8e-06	-9.34e-05
1	Lim	Columbia	ACF	11	-4.69e-05	-1.22e-05	-9.17e-05
1	Lim	Columbia	ACF	12	-4.51e-05	-9.1e-06	-8.87e-05
1	Lim	Columbia	ACF	13	-4.62e-05	-1.06e-05	-9.14e-05
1	Lim	Columbia	ACF	14	-4.78e-05	-1.02e-05	-8.58e-05
1	Lim	Columbia	ACF	15	-4.72e-05	-9.7e-06	-8.92e-05
1	Lim	Columbia	ACF	16	-4.6e-05	-1.03e-05	-9.33e-05
1	Lim	Columbia	ACF	17	-4.77e-05	-9.9e-06	-9.13e-05
1	Lim	Columbia	ACF	18	-4.81e-05	-1.07e-05	-9.14e-05
1	Lim	Columbia	ACF	19	-4.91e-05	-1.11e-05	-9.14e-05
1	Lim	Columbia	ACF	20	-4.79e-05	-1.16e-05	-8.99e-05
1	Lim	Columbia	ACF	21	-4.54e-05	-1e-05	-9.2e-05
1	Lim	Columbia	ACF	22	-4.67e-05	-8.3e-06	-8.76e-05
1	Lim	Columbia	ACF	23	-4.78e-05	-8.5e-06	-9.39e-05
1	Lim	Columbia	ACF	24	-4.83e-05	-9.1e-06	-8.72e-05
1	Lim	Columbia	ACF	25	-4.75e-05	-1.09e-05	-9.15e-05
1	Lim	Columbia	ACF	26	-4.84e-05	-1.06e-05	-9.33e-05
1	Lim	Columbia	ACF	27	-4.83e-05	-1.07e-05	-8.96e-05
1	Lim	Columbia	ACF	28	-4.89e-05	-1.11e-05	-9.01e-05
1	Lim	Columbia	ACF	29	-4.79e-05	-1.16e-05	-9.05e-05
1	Lim	Columbia	ACF	30	-4.85e-05	-1.22e-05	-8.93e-05
1	Lim	Columbia	ACF	31	-4.71e-05	-1.24e-05	-9.18e-05
1	Lim	Columbia	ag	1	-0.000206	-0.0001034	-0.0003077
1	Lim	Columbia	ag	2	-0.0004088	-0.0002113	-0.0006194
1	Lim	Columbia	ag	3	-0.000605	-0.0003182	-0.0009151
1	Lim	Columbia	ag	4	-0.0008201	-0.0004221	-0.0012245
1	Lim	Columbia	ag	5	-0.0010222	-0.0005318	-0.0015449
1	Lim	Columbia	ag	6	-0.0012054	-0.0006339	-0.0018477
1	Lim	Columbia	ag	7	-0.0014014	-0.00073	-0.0021471
1	Lim	Columbia	ag	8	-0.0016287	-0.0008337	-0.0024675
1	Lim	Columbia	ag	9	-0.0018812	-0.0009518	-0.0027651
1	Lim	Columbia	ag	10	-0.0021293	-0.0010546	-0.0030681
1	Lim	Columbia	ag	11	-0.0020967	-0.0010477	-0.0031077
1	Lim	Columbia	ag	12	-0.002069	-0.0010388	-0.0030873
1	Lim	Columbia	ag	13	-0.0020528	-0.0010742	-0.0030852
1	Lim	Columbia	ag	14	-0.002052	-0.0010471	-0.0030875
1	Lim	Columbia	ag	15	-0.0020487	-0.0010613	-0.0030599
1	Lim	Columbia	ag	16	-0.0020926	-0.0010567	-0.0030636
1	Lim	Columbia	ag	17	-0.0020648	-0.0010243	-0.003065
1	Lim	Columbia	ag	18	-0.0020708	-0.0010405	-0.0030911
1	Lim	Columbia	ag	19	-0.0020925	-0.0010496	-0.0030746
1	Lim	Columbia	ag	20	-0.0020832	-0.0010662	-0.0030881
1	Lim	Columbia	ag	21	-0.0020317	-0.0010476	-0.0030584
1	Lim	Columbia	ag	22	-0.0020941	-0.0010416	-0.0030641
1	Lim	Columbia	ag	23	-0.0020718	-0.0010385	-0.0030479
1	Lim	Columbia	ag	24	-0.0020663	-0.0010722	-0.0030678
1	Lim	Columbia	ag	25	-0.0020711	-0.0010348	-0.0030923
1	Lim	Columbia	ag	26	-0.0021143	-0.0010681	-0.0030593
1	Lim	Columbia	ag	27	-0.0020317	-0.0010464	-0.0030936
1	Lim	Columbia	ag	28	-0.00206	-0.0010752	-0.0030744
1	Lim	Columbia	ag	29	-0.002127	-0.001069	-0.0030886
1	Lim	Columbia	ag	30	-0.0021033	-0.0010608	-0.0030937
1	Lim	Columbia	ag	31	-0.0020765	-0.0010384	-0.0030835
1	Lim	Columbia	grass	1	-8e-07	-7e-07	-9e-07
1	Lim	Columbia	grass	2	-1.6e-06	-1.4e-06	-1.9e-06
1	Lim	Columbia	grass	3	-2.4e-06	-2e-06	-2.8e-06
1	Lim	Columbia	grass	4	-3.2e-06	-2.7e-06	-3.8e-06
1	Lim	Columbia	grass	5	-4e-06	-3.3e-06	-4.7e-06
1	Lim	Columbia	grass	6	-4.9e-06	-4.1e-06	-5.7e-06
1	Lim	Columbia	grass	7	-5.6e-06	-4.7e-06	-6.6e-06
1	Lim	Columbia	grass	8	-6.5e-06	-5.5e-06	-7.6e-06
1	Lim	Columbia	grass	9	-7.3e-06	-6.1e-06	-8.5e-06
1	Lim	Columbia	grass	10	-8.1e-06	-6.9e-06	-9.4e-06
1	Lim	Columbia	grass	11	-8.1e-06	-6.8e-06	-9.5e-06
1	Lim	Columbia	grass	12	-8.1e-06	-6.9e-06	-9.4e-06
1	Lim	Columbia	grass	13	-8.1e-06	-6.8e-06	-9.5e-06
1	Lim	Columbia	grass	14	-8.1e-06	-6.8e-06	-9.5e-06
1	Lim	Columbia	grass	15	-8.1e-06	-6.8e-06	-9.5e-06
1	Lim	Columbia	grass	16	-8.1e-06	-6.9e-06	-9.5e-06
1	Lim	Columbia	grass	17	-8.1e-06	-6.7e-06	-9.6e-06
1	Lim	Columbia	grass	18	-8.2e-06	-6.8e-06	-9.4e-06
1	Lim	Columbia	grass	19	-8e-06	-6.7e-06	-9.4e-06
1	Lim	Columbia	grass	20	-8.2e-06	-6.8e-06	-9.4e-06
1	Lim	Columbia	grass	21	-8.2e-06	-6.8e-06	-9.4e-06
1	Lim	Columbia	grass	22	-8.1e-06	-6.7e-06	-9.4e-06
1	Lim	Columbia	grass	23	-8.2e-06	-6.8e-06	-9.4e-06
1	Lim	Columbia	grass	24	-8.1e-06	-6.8e-06	-9.6e-06
1	Lim	Columbia	grass	25	-8.1e-06	-6.8e-06	-9.4e-06
1	Lim	Columbia	grass	26	-8.1e-06	-6.9e-06	-9.4e-06
1	Lim	Columbia	grass	27	-8.2e-06	-6.8e-06	-9.4e-06
1	Lim	Columbia	grass	28	-8.1e-06	-6.8e-06	-9.4e-06
1	Lim	Columbia	grass	29	-8.1e-06	-6.7e-06	-9.5e-06
1	Lim	Columbia	grass	30	-8.1e-06	-6.9e-06	-9.5e-06
1	Lim	Columbia	grass	31	-8.1e-06	-6.8e-06	-9.5e-06
1	Lim	Columbia	ifm	1	-0.0030519	-0.0026151	-0.0034716
1	Lim	Columbia	ifm	2	-0.0061782	-0.0053531	-0.0069707
1	Lim	Columbia	ifm	3	-0.0093096	-0.0080657	-0.0105811
1	Lim	Columbia	ifm	4	-0.012483	-0.0109008	-0.0142934
1	Lim	Columbia	ifm	5	-0.0157478	-0.0136568	-0.018026
1	Lim	Columbia	ifm	6	-0.019208	-0.0164771	-0.0216485
1	Lim	Columbia	ifm	7	-0.0223732	-0.0194098	-0.0255298
1	Lim	Columbia	ifm	8	-0.0260579	-0.0223015	-0.0296188
1	Lim	Columbia	ifm	9	-0.0293031	-0.0249742	-0.0336782
1	Lim	Columbia	ifm	10	-0.0327944	-0.0276543	-0.0374275
1	Lim	Columbia	ifm	11	-0.0331797	-0.0278787	-0.038108
1	Lim	Columbia	ifm	12	-0.0335447	-0.028392	-0.0389148
1	Lim	Columbia	ifm	13	-0.0341454	-0.0280739	-0.03992
1	Lim	Columbia	ifm	14	-0.0344015	-0.0285478	-0.0403989
1	Lim	Columbia	ifm	15	-0.0350298	-0.0290229	-0.0414805
1	Lim	Columbia	ifm	16	-0.035128	-0.0281081	-0.0415964
1	Lim	Columbia	ifm	17	-0.0355752	-0.0292969	-0.0423423
1	Lim	Columbia	ifm	18	-0.0359842	-0.0287581	-0.0435004
1	Lim	Columbia	ifm	19	-0.0365235	-0.0289021	-0.0434051
1	Lim	Columbia	ifm	20	-0.0362737	-0.0289792	-0.0443615
1	Lim	Columbia	ifm	21	-0.0365072	-0.0292074	-0.0437509
1	Lim	Columbia	ifm	22	-0.0372744	-0.029274	-0.0450352
1	Lim	Columbia	ifm	23	-0.0374449	-0.0291551	-0.0457294
1	Lim	Columbia	ifm	24	-0.0376009	-0.0290475	-0.0454003
1	Lim	Columbia	ifm	25	-0.0378787	-0.0299192	-0.0462283
1	Lim	Columbia	ifm	26	-0.0382379	-0.0290197	-0.0469156
1	Lim	Columbia	ifm	27	-0.0381091	-0.0290038	-0.0470395
1	Lim	Columbia	ifm	28	-0.0382279	-0.029149	-0.0473995
1	Lim	Columbia	ifm	29	-0.039038	-0.0289317	-0.048281
1	Lim	Columbia	ifm	30	-0.0386311	-0.0292017	-0.0480888
1	Lim	Columbia	ifm	31	-0.0386962	-0.0286435	-0.0484929
1	Lim	Columbia	reforest	1	-0.0005249	-9.28e-05	-0.0010648
1	Lim	Columbia	reforest	2	-0.0010184	-0.0004359	-0.0018848
1	Lim	Columbia	reforest	3	-0.0014798	-0.0008817	-0.002546
1	Lim	Columbia	reforest	4	-0.0019592	-0.0013767	-0.0029944
1	Lim	Columbia	reforest	5	-0.0024097	-0.0016462	-0.0033636
1	Lim	Columbia	reforest	6	-0.0028516	-0.0020113	-0.0040389
1	Lim	Columbia	reforest	7	-0.0032765	-0.002417	-0.0047103
1	Lim	Columbia	reforest	8	-0.0036263	-0.0027925	-0.0051703
1	Lim	Columbia	reforest	9	-0.0040779	-0.0030928	-0.0055138
1	Lim	Columbia	reforest	10	-0.004457	-0.0032435	-0.0058846
1	Lim	Columbia	reforest	11	-0.0044673	-0.0032656	-0.0059007
1	Lim	Columbia	reforest	12	-0.0044882	-0.0032663	-0.0059019
1	Lim	Columbia	reforest	13	-0.0044854	-0.0033075	-0.0058835
1	Lim	Columbia	reforest	14	-0.0045764	-0.0033266	-0.0059586
1	Lim	Columbia	reforest	15	-0.0046175	-0.0034595	-0.005947
1	Lim	Columbia	reforest	16	-0.005439	-0.0040341	-0.0070587
1	Lim	Columbia	reforest	17	-0.0062457	-0.0046886	-0.0078854
1	Lim	Columbia	reforest	18	-0.0070407	-0.0053871	-0.0086354
1	Lim	Columbia	reforest	19	-0.0077717	-0.0060456	-0.0091308
1	Lim	Columbia	reforest	20	-0.0084481	-0.0068016	-0.0097705
1	Lim	Columbia	reforest	21	-0.0090027	-0.0074337	-0.0105119
1	Lim	Columbia	reforest	22	-0.0096045	-0.0080881	-0.0111114
1	Lim	Columbia	reforest	23	-0.0100989	-0.0087659	-0.0117801
1	Lim	Columbia	reforest	24	-0.0107354	-0.0093501	-0.0122963
1	Lim	Columbia	reforest	25	-0.0112069	-0.0097754	-0.0129127
1	Lim	Columbia	reforest	26	-0.0114034	-0.0100256	-0.0130799
1	Lim	Columbia	reforest	27	-0.011591	-0.0101144	-0.0132696
1	Lim	Columbia	reforest	28	-0.0118134	-0.010313	-0.013431
1	Lim	Columbia	reforest	29	-0.0120223	-0.0104923	-0.0136279
1	Lim	Columbia	reforest	30	-0.0121647	-0.0107505	-0.0138536
1	Lim	Columbia	reforest	31	-0.0123742	-0.0108204	-0.0140396
1	Lim	Columbia	rref	1	-3e-06	-2.9e-06	-3.2e-06
1	Lim	Columbia	rref	2	-8.9e-06	-8.5e-06	-9.4e-06
1	Lim	Columbia	rref	3	-1.75e-05	-1.66e-05	-1.83e-05
1	Lim	Columbia	rref	4	-2.84e-05	-2.7e-05	-2.98e-05
1	Lim	Columbia	rref	5	-4.15e-05	-3.94e-05	-4.36e-05
1	Lim	Columbia	rref	6	-5.67e-05	-5.39e-05	-5.96e-05
1	Lim	Columbia	rref	7	-7.39e-05	-7e-05	-7.73e-05
1	Lim	Columbia	rref	8	-9.27e-05	-8.83e-05	-9.71e-05
1	Lim	Columbia	rref	9	-0.000113	-0.000108	-0.000119
1	Lim	Columbia	rref	10	-0.0001356	-0.0001287	-0.0001421
1	Lim	Columbia	rref	11	-0.0001558	-0.0001481	-0.0001634
1	Lim	Columbia	rref	12	-0.0001749	-0.0001655	-0.000184
1	Lim	Columbia	rref	13	-0.0001922	-0.0001831	-0.0002015
1	Lim	Columbia	rref	14	-0.0002082	-0.0001982	-0.0002185
1	Lim	Columbia	rref	15	-0.0002228	-0.0002124	-0.0002341
1	Lim	Columbia	rref	16	-0.0002367	-0.0002249	-0.0002485
1	Lim	Columbia	rref	17	-0.0002495	-0.0002366	-0.0002624
1	Lim	Columbia	rref	18	-0.0002614	-0.0002485	-0.0002741
1	Lim	Columbia	rref	19	-0.0002723	-0.0002594	-0.0002861
1	Lim	Columbia	rref	20	-0.0002823	-0.0002687	-0.0002967
1	Lim	Columbia	rref	21	-0.0002915	-0.000278	-0.0003051
1	Lim	Columbia	rref	22	-0.0003009	-0.0002857	-0.0003165
1	Lim	Columbia	rref	23	-0.0003083	-0.0002931	-0.0003234
1	Lim	Columbia	rref	24	-0.0003165	-0.0003013	-0.0003309
1	Lim	Columbia	rref	25	-0.0003229	-0.0003071	-0.0003386
1	Lim	Columbia	rref	26	-0.0003294	-0.0003139	-0.0003463
1	Lim	Columbia	rref	27	-0.0003351	-0.0003181	-0.0003513
1	Lim	Columbia	rref	28	-0.0003411	-0.000324	-0.0003571
1	Lim	Columbia	rref	29	-0.0003459	-0.0003273	-0.0003631
1	Lim	Columbia	rref	30	-0.0003498	-0.0003348	-0.0003669
1	Lim	Columbia	rref	31	-0.0003545	-0.0003358	-0.0003713
1	Lim	Columbia	sage	1	-4e-07	-3e-07	-5e-07
1	Lim	Columbia	sage	2	-1.1e-06	-8e-07	-1.5e-06
1	Lim	Columbia	sage	3	-2.1e-06	-1.4e-06	-2.9e-06
1	Lim	Columbia	sage	4	-3.5e-06	-2.2e-06	-4.7e-06
1	Lim	Columbia	sage	5	-5e-06	-3.2e-06	-6.9e-06
1	Lim	Columbia	sage	6	-6.8e-06	-4.3e-06	-9.3e-06
1	Lim	Columbia	sage	7	-9e-06	-5.9e-06	-1.25e-05
1	Lim	Columbia	sage	8	-1.16e-05	-7.1e-06	-1.58e-05
1	Lim	Columbia	sage	9	-1.4e-05	-8.9e-06	-1.93e-05
1	Lim	Columbia	sage	10	-1.68e-05	-1.06e-05	-2.3e-05
1	Lim	Columbia	sage	11	-1.99e-05	-1.23e-05	-2.75e-05
1	Lim	Columbia	sage	12	-2.28e-05	-1.39e-05	-3.12e-05
1	Lim	Columbia	sage	13	-2.55e-05	-1.49e-05	-3.49e-05
1	Lim	Columbia	sage	14	-2.84e-05	-1.64e-05	-3.93e-05
1	Lim	Columbia	sage	15	-3.05e-05	-1.84e-05	-4.29e-05
1	Lim	Columbia	sage	16	-3.42e-05	-2.13e-05	-4.73e-05
1	Lim	Columbia	sage	17	-3.61e-05	-2.11e-05	-4.99e-05
1	Lim	Columbia	sage	18	-3.88e-05	-2.34e-05	-5.46e-05
1	Lim	Columbia	sage	19	-4.15e-05	-2.53e-05	-5.7e-05
1	Lim	Columbia	sage	20	-4.39e-05	-2.58e-05	-6.2e-05
1	Lim	Columbia	sage	21	-4.59e-05	-2.83e-05	-6.44e-05
1	Lim	Columbia	sage	22	-4.9e-05	-2.84e-05	-6.8e-05
1	Lim	Columbia	sage	23	-5.13e-05	-2.91e-05	-7.15e-05
1	Lim	Columbia	sage	24	-5.42e-05	-3.31e-05	-7.59e-05
1	Lim	Columbia	sage	25	-5.63e-05	-3.4e-05	-7.92e-05
1	Lim	Columbia	sage	26	-5.9e-05	-3.45e-05	-8.32e-05
1	Lim	Columbia	sage	27	-6.13e-05	-3.69e-05	-8.5e-05
1	Lim	Columbia	sage	28	-6.32e-05	-3.81e-05	-9.05e-05
1	Lim	Columbia	sage	29	-6.54e-05	-4.04e-05	-9.13e-05
1	Lim	Columbia	sage	30	-6.83e-05	-4.12e-05	-9.47e-05
1	Lim	Columbia	sage	31	-7.03e-05	-4.34e-05	-0.0001004
1	Lim	Columbia	tide	1	0	0	0
1	Lim	Columbia	tide	2	0	0	0
1	Lim	Columbia	tide	3	0	0	0
1	Lim	Columbia	tide	4	0	0	0
1	Lim	Columbia	tide	5	0	0	0
1	Lim	Columbia	tide	6	0	0	0
1	Lim	Columbia	tide	7	0	0	0
1	Lim	Columbia	tide	8	0	0	0
1	Lim	Columbia	tide	9	0	0	0
1	Lim	Columbia	tide	10	0	0	0
1	Lim	Columbia	tide	11	0	0	0
1	Lim	Columbia	tide	12	0	0	0
1	Lim	Columbia	tide	13	0	0	0
1	Lim	Columbia	tide	14	0	0	0
1	Lim	Columbia	tide	15	0	0	0
1	Lim	Columbia	tide	16	0	0	0
1	Lim	Columbia	tide	17	0	0	0
1	Lim	Columbia	tide	18	0	0	0
1	Lim	Columbia	tide	19	0	0	0
1	Lim	Columbia	tide	20	0	0	0
1	Lim	Columbia	tide	21	0	0	0
1	Lim	Columbia	tide	22	0	0	0
1	Lim	Columbia	tide	23	0	0	0
1	Lim	Columbia	tide	24	0	0	0
1	Lim	Columbia	tide	25	0	0	0
1	Lim	Columbia	tide	26	0	0	0
1	Lim	Columbia	tide	27	0	0	0
1	Lim	Columbia	tide	28	0	0	0
1	Lim	Columbia	tide	29	0	0	0
1	Lim	Columbia	tide	30	0	0	0
1	Lim	Columbia	tide	31	0	0	0
1	Lim	Cowlitz	ACF	1	-0.0004846	-0.0002648	-0.0007114
1	Lim	Cowlitz	ACF	2	-0.0009728	-0.0004918	-0.0013808
1	Lim	Cowlitz	ACF	3	-0.001468	-0.0007743	-0.0021434
1	Lim	Cowlitz	ACF	4	-0.0019637	-0.0010947	-0.002868
1	Lim	Cowlitz	ACF	5	-0.002457	-0.0013737	-0.0036049
1	Lim	Cowlitz	ACF	6	-0.0029529	-0.0015052	-0.004373
1	Lim	Cowlitz	ACF	7	-0.0034271	-0.001845	-0.0049447
1	Lim	Cowlitz	ACF	8	-0.0038798	-0.0020256	-0.0056947
1	Lim	Cowlitz	ACF	9	-0.0044711	-0.002313	-0.0065674
1	Lim	Cowlitz	ACF	10	-0.0049013	-0.0025792	-0.007194
1	Lim	Cowlitz	ACF	11	-0.0049817	-0.0026846	-0.0070528
1	Lim	Cowlitz	ACF	12	-0.0049714	-0.002747	-0.0073455
1	Lim	Cowlitz	ACF	13	-0.0049979	-0.0026522	-0.0073713
1	Lim	Cowlitz	ACF	14	-0.0049319	-0.0025688	-0.0071799
1	Lim	Cowlitz	ACF	15	-0.0050864	-0.0028929	-0.0073445
1	Lim	Cowlitz	ACF	16	-0.0049438	-0.0027165	-0.0073975
1	Lim	Cowlitz	ACF	17	-0.005057	-0.0029199	-0.0074955
1	Lim	Cowlitz	ACF	18	-0.0050861	-0.0028237	-0.0073708
1	Lim	Cowlitz	ACF	19	-0.005129	-0.0027809	-0.0073654
1	Lim	Cowlitz	ACF	20	-0.0050415	-0.0026952	-0.0073353
1	Lim	Cowlitz	ACF	21	-0.0050623	-0.0029419	-0.007383
1	Lim	Cowlitz	ACF	22	-0.0050578	-0.0028329	-0.0074552
1	Lim	Cowlitz	ACF	23	-0.0050676	-0.0028022	-0.0076139
1	Lim	Cowlitz	ACF	24	-0.0050952	-0.0029521	-0.0073112
1	Lim	Cowlitz	ACF	25	-0.0051936	-0.0029537	-0.0075838
1	Lim	Cowlitz	ACF	26	-0.0050617	-0.0029976	-0.0072867
1	Lim	Cowlitz	ACF	27	-0.0051538	-0.0028499	-0.0074805
1	Lim	Cowlitz	ACF	28	-0.0051307	-0.002955	-0.0073035
1	Lim	Cowlitz	ACF	29	-0.0051746	-0.0028883	-0.0073988
1	Lim	Cowlitz	ACF	30	-0.0051882	-0.0028338	-0.0075154
1	Lim	Cowlitz	ACF	31	-0.0050831	-0.0028215	-0.0073634
1	Lim	Cowlitz	ag	1	-2.67e-05	-1.65e-05	-3.62e-05
1	Lim	Cowlitz	ag	2	-5.3e-05	-3.29e-05	-7.32e-05
1	Lim	Cowlitz	ag	3	-7.81e-05	-4.99e-05	-0.0001102
1	Lim	Cowlitz	ag	4	-0.0001053	-6.54e-05	-0.0001452
1	Lim	Cowlitz	ag	5	-0.0001311	-8.24e-05	-0.000182
1	Lim	Cowlitz	ag	6	-0.0001563	-9.95e-05	-0.0002184
1	Lim	Cowlitz	ag	7	-0.0001851	-0.0001151	-0.0002555
1	Lim	Cowlitz	ag	8	-0.0002158	-0.0001323	-0.0002917
1	Lim	Cowlitz	ag	9	-0.000242	-0.0001492	-0.0003288
1	Lim	Cowlitz	ag	10	-0.0002648	-0.000163	-0.0003629
1	Lim	Cowlitz	ag	11	-0.0002634	-0.0001642	-0.000363
1	Lim	Cowlitz	ag	12	-0.0002667	-0.0001635	-0.000364
1	Lim	Cowlitz	ag	13	-0.0002553	-0.0001643	-0.0003627
1	Lim	Cowlitz	ag	14	-0.0002726	-0.0001656	-0.0003645
1	Lim	Cowlitz	ag	15	-0.0002633	-0.000164	-0.0003669
1	Lim	Cowlitz	ag	16	-0.0002639	-0.0001654	-0.0003656
1	Lim	Cowlitz	ag	17	-0.0002592	-0.0001642	-0.0003645
1	Lim	Cowlitz	ag	18	-0.00026	-0.0001647	-0.0003641
1	Lim	Cowlitz	ag	19	-0.0002699	-0.0001645	-0.0003642
1	Lim	Cowlitz	ag	20	-0.0002614	-0.0001642	-0.0003635
1	Lim	Cowlitz	ag	21	-0.0002659	-0.0001668	-0.0003647
1	Lim	Cowlitz	ag	22	-0.0002632	-0.0001649	-0.0003643
1	Lim	Cowlitz	ag	23	-0.0002621	-0.0001653	-0.0003648
1	Lim	Cowlitz	ag	24	-0.0002642	-0.0001643	-0.0003624
1	Lim	Cowlitz	ag	25	-0.0002627	-0.0001676	-0.0003675
1	Lim	Cowlitz	ag	26	-0.0002625	-0.0001656	-0.0003655
1	Lim	Cowlitz	ag	27	-0.0002663	-0.0001639	-0.0003654
1	Lim	Cowlitz	ag	28	-0.0002631	-0.0001648	-0.0003612
1	Lim	Cowlitz	ag	29	-0.0002675	-0.0001652	-0.0003652
1	Lim	Cowlitz	ag	30	-0.0002663	-0.0001642	-0.0003633
1	Lim	Cowlitz	ag	31	-0.0002655	-0.000166	-0.000364
1	Lim	Cowlitz	grass	1	0	0	0
1	Lim	Cowlitz	grass	2	0	0	0
1	Lim	Cowlitz	grass	3	-1e-07	0	-1e-07
1	Lim	Cowlitz	grass	4	-1e-07	-1e-07	-1e-07
1	Lim	Cowlitz	grass	5	-1e-07	-1e-07	-1e-07
1	Lim	Cowlitz	grass	6	-1e-07	-1e-07	-1e-07
1	Lim	Cowlitz	grass	7	-1e-07	-1e-07	-1e-07
1	Lim	Cowlitz	grass	8	-1e-07	-1e-07	-2e-07
1	Lim	Cowlitz	grass	9	-2e-07	-1e-07	-2e-07
1	Lim	Cowlitz	grass	10	-2e-07	-2e-07	-2e-07
1	Lim	Cowlitz	grass	11	-2e-07	-2e-07	-2e-07
1	Lim	Cowlitz	grass	12	-2e-07	-2e-07	-2e-07
1	Lim	Cowlitz	grass	13	-2e-07	-2e-07	-2e-07
1	Lim	Cowlitz	grass	14	-2e-07	-2e-07	-2e-07
1	Lim	Cowlitz	grass	15	-2e-07	-2e-07	-2e-07
1	Lim	Cowlitz	grass	16	-2e-07	-2e-07	-2e-07
1	Lim	Cowlitz	grass	17	-2e-07	-2e-07	-2e-07
1	Lim	Cowlitz	grass	18	-2e-07	-2e-07	-2e-07
1	Lim	Cowlitz	grass	19	-2e-07	-2e-07	-2e-07
1	Lim	Cowlitz	grass	20	-2e-07	-2e-07	-2e-07
1	Lim	Cowlitz	grass	21	-2e-07	-2e-07	-2e-07
1	Lim	Cowlitz	grass	22	-2e-07	-2e-07	-2e-07
1	Lim	Cowlitz	grass	23	-2e-07	-2e-07	-2e-07
1	Lim	Cowlitz	grass	24	-2e-07	-2e-07	-2e-07
1	Lim	Cowlitz	grass	25	-2e-07	-2e-07	-2e-07
1	Lim	Cowlitz	grass	26	-2e-07	-2e-07	-2e-07
1	Lim	Cowlitz	grass	27	-2e-07	-2e-07	-2e-07
1	Lim	Cowlitz	grass	28	-2e-07	-2e-07	-2e-07
1	Lim	Cowlitz	grass	29	-2e-07	-2e-07	-2e-07
1	Lim	Cowlitz	grass	30	-2e-07	-2e-07	-2e-07
1	Lim	Cowlitz	grass	31	-2e-07	-2e-07	-2e-07
1	Lim	Cowlitz	ifm	1	-0.0193165	-0.0161224	-0.0225293
1	Lim	Cowlitz	ifm	2	-0.0386042	-0.0320032	-0.0451443
1	Lim	Cowlitz	ifm	3	-0.058504	-0.0485413	-0.068181
1	Lim	Cowlitz	ifm	4	-0.0785813	-0.0650344	-0.0915328
1	Lim	Cowlitz	ifm	5	-0.0990929	-0.0830575	-0.115601
1	Lim	Cowlitz	ifm	6	-0.118205	-0.100541	-0.139371
1	Lim	Cowlitz	ifm	7	-0.138584	-0.117291	-0.162231
1	Lim	Cowlitz	ifm	8	-0.158154	-0.133176	-0.185645
1	Lim	Cowlitz	ifm	9	-0.179611	-0.150955	-0.205768
1	Lim	Cowlitz	ifm	10	-0.199974	-0.168219	-0.230893
1	Lim	Cowlitz	ifm	11	-0.203094	-0.170536	-0.235028
1	Lim	Cowlitz	ifm	12	-0.203665	-0.169666	-0.238018
1	Lim	Cowlitz	ifm	13	-0.205963	-0.17324	-0.237982
1	Lim	Cowlitz	ifm	14	-0.206853	-0.172248	-0.240164
1	Lim	Cowlitz	ifm	15	-0.209135	-0.175849	-0.241793
1	Lim	Cowlitz	ifm	16	-0.209664	-0.176485	-0.241898
1	Lim	Cowlitz	ifm	17	-0.209785	-0.178452	-0.244458
1	Lim	Cowlitz	ifm	18	-0.211155	-0.177005	-0.244945
1	Lim	Cowlitz	ifm	19	-0.213714	-0.177692	-0.244766
1	Lim	Cowlitz	ifm	20	-0.214505	-0.181768	-0.248081
1	Lim	Cowlitz	ifm	21	-0.216086	-0.182376	-0.248591
1	Lim	Cowlitz	ifm	22	-0.216808	-0.181078	-0.24955
1	Lim	Cowlitz	ifm	23	-0.21827	-0.185008	-0.251014
1	Lim	Cowlitz	ifm	24	-0.218262	-0.186148	-0.251485
1	Lim	Cowlitz	ifm	25	-0.2184	-0.186111	-0.252982
1	Lim	Cowlitz	ifm	26	-0.221344	-0.184136	-0.255454
1	Lim	Cowlitz	ifm	27	-0.219804	-0.184064	-0.251852
1	Lim	Cowlitz	ifm	28	-0.219734	-0.186883	-0.252947
1	Lim	Cowlitz	ifm	29	-0.222172	-0.188119	-0.25589
1	Lim	Cowlitz	ifm	30	-0.223005	-0.188482	-0.256871
1	Lim	Cowlitz	ifm	31	-0.222098	-0.18811	-0.256807
1	Lim	Cowlitz	reforest	1	0	0	0
1	Lim	Cowlitz	reforest	2	0	0	0
1	Lim	Cowlitz	reforest	3	0	0	0
1	Lim	Cowlitz	reforest	4	0	0	0
1	Lim	Cowlitz	reforest	5	0	0	0
1	Lim	Cowlitz	reforest	6	0	0	0
1	Lim	Cowlitz	reforest	7	0	0	0
1	Lim	Cowlitz	reforest	8	0	0	0
1	Lim	Cowlitz	reforest	9	0	0	0
1	Lim	Cowlitz	reforest	10	0	0	0
1	Lim	Cowlitz	reforest	11	0	0	0
1	Lim	Cowlitz	reforest	12	0	0	0
1	Lim	Cowlitz	reforest	13	0	0	0
1	Lim	Cowlitz	reforest	14	0	0	0
1	Lim	Cowlitz	reforest	15	0	0	0
1	Lim	Cowlitz	reforest	16	0	0	0
1	Lim	Cowlitz	reforest	17	0	0	0
1	Lim	Cowlitz	reforest	18	0	0	0
1	Lim	Cowlitz	reforest	19	0	0	0
1	Lim	Cowlitz	reforest	20	0	0	0
1	Lim	Cowlitz	reforest	21	0	0	0
1	Lim	Cowlitz	reforest	22	0	0	0
1	Lim	Cowlitz	reforest	23	0	0	0
1	Lim	Cowlitz	reforest	24	0	0	0
1	Lim	Cowlitz	reforest	25	0	0	0
1	Lim	Cowlitz	reforest	26	0	0	0
1	Lim	Cowlitz	reforest	27	0	0	0
1	Lim	Cowlitz	reforest	28	0	0	0
1	Lim	Cowlitz	reforest	29	0	0	0
1	Lim	Cowlitz	reforest	30	0	0	0
1	Lim	Cowlitz	reforest	31	0	0	0
1	Lim	Cowlitz	rref	1	-3e-06	-2.9e-06	-3.2e-06
1	Lim	Cowlitz	rref	2	-8.8e-06	-8.4e-06	-9.3e-06
1	Lim	Cowlitz	rref	3	-1.72e-05	-1.64e-05	-1.81e-05
1	Lim	Cowlitz	rref	4	-2.8e-05	-2.66e-05	-2.95e-05
1	Lim	Cowlitz	rref	5	-4.1e-05	-3.9e-05	-4.31e-05
1	Lim	Cowlitz	rref	6	-5.62e-05	-5.33e-05	-5.87e-05
1	Lim	Cowlitz	rref	7	-7.29e-05	-6.94e-05	-7.68e-05
1	Lim	Cowlitz	rref	8	-9.17e-05	-8.72e-05	-9.63e-05
1	Lim	Cowlitz	rref	9	-0.000112	-0.0001061	-0.0001177
1	Lim	Cowlitz	rref	10	-0.0001341	-0.0001273	-0.0001404
1	Lim	Cowlitz	rref	11	-0.0001539	-0.0001462	-0.0001614
1	Lim	Cowlitz	rref	12	-0.0001724	-0.0001636	-0.0001813
1	Lim	Cowlitz	rref	13	-0.0001902	-0.0001806	-0.0001993
1	Lim	Cowlitz	rref	14	-0.0002053	-0.0001952	-0.0002155
1	Lim	Cowlitz	rref	15	-0.0002202	-0.0002089	-0.0002315
1	Lim	Cowlitz	rref	16	-0.0002342	-0.0002219	-0.0002453
1	Lim	Cowlitz	rref	17	-0.0002468	-0.0002352	-0.0002586
1	Lim	Cowlitz	rref	18	-0.0002582	-0.0002455	-0.0002708
1	Lim	Cowlitz	rref	19	-0.0002697	-0.0002558	-0.0002827
1	Lim	Cowlitz	rref	20	-0.0002792	-0.0002652	-0.0002934
1	Lim	Cowlitz	rref	21	-0.0002885	-0.0002744	-0.0003022
1	Lim	Cowlitz	rref	22	-0.0002974	-0.0002814	-0.0003117
1	Lim	Cowlitz	rref	23	-0.0003056	-0.0002899	-0.0003199
1	Lim	Cowlitz	rref	24	-0.0003123	-0.0002974	-0.0003271
1	Lim	Cowlitz	rref	25	-0.0003194	-0.0003043	-0.0003356
1	Lim	Cowlitz	rref	26	-0.0003253	-0.0003091	-0.0003408
1	Lim	Cowlitz	rref	27	-0.0003315	-0.0003144	-0.0003484
1	Lim	Cowlitz	rref	28	-0.0003355	-0.0003192	-0.0003525
1	Lim	Cowlitz	rref	29	-0.0003419	-0.0003254	-0.000359
1	Lim	Cowlitz	rref	30	-0.0003458	-0.0003283	-0.0003627
1	Lim	Cowlitz	rref	31	-0.0003504	-0.0003326	-0.0003686
1	Lim	Cowlitz	sage	1	0	0	0
1	Lim	Cowlitz	sage	2	0	0	0
1	Lim	Cowlitz	sage	3	0	0	0
1	Lim	Cowlitz	sage	4	0	0	0
1	Lim	Cowlitz	sage	5	0	0	0
1	Lim	Cowlitz	sage	6	0	0	0
1	Lim	Cowlitz	sage	7	0	0	0
1	Lim	Cowlitz	sage	8	0	0	0
1	Lim	Cowlitz	sage	9	0	0	0
1	Lim	Cowlitz	sage	10	0	0	0
1	Lim	Cowlitz	sage	11	0	0	0
1	Lim	Cowlitz	sage	12	0	0	0
1	Lim	Cowlitz	sage	13	0	0	0
1	Lim	Cowlitz	sage	14	0	0	0
1	Lim	Cowlitz	sage	15	0	0	0
1	Lim	Cowlitz	sage	16	0	0	0
1	Lim	Cowlitz	sage	17	0	0	0
1	Lim	Cowlitz	sage	18	0	0	0
1	Lim	Cowlitz	sage	19	0	0	0
1	Lim	Cowlitz	sage	20	0	0	0
1	Lim	Cowlitz	sage	21	0	0	0
1	Lim	Cowlitz	sage	22	0	0	0
1	Lim	Cowlitz	sage	23	0	0	0
1	Lim	Cowlitz	sage	24	0	0	0
1	Lim	Cowlitz	sage	25	0	0	0
1	Lim	Cowlitz	sage	26	0	0	0
1	Lim	Cowlitz	sage	27	0	0	0
1	Lim	Cowlitz	sage	28	0	0	0
1	Lim	Cowlitz	sage	29	0	0	0
1	Lim	Cowlitz	sage	30	0	0	0
1	Lim	Cowlitz	sage	31	0	0	0
1	Lim	Cowlitz	tide	1	-9.3e-06	-7.4e-06	-1.11e-05
1	Lim	Cowlitz	tide	2	-2.75e-05	-2.19e-05	-3.31e-05
1	Lim	Cowlitz	tide	3	-5.5e-05	-4.45e-05	-6.57e-05
1	Lim	Cowlitz	tide	4	-9.21e-05	-7.39e-05	-0.0001095
1	Lim	Cowlitz	tide	5	-0.0001369	-0.0001088	-0.0001642
1	Lim	Cowlitz	tide	6	-0.0001898	-0.000153	-0.0002273
1	Lim	Cowlitz	tide	7	-0.0002527	-0.0002006	-0.0003024
1	Lim	Cowlitz	tide	8	-0.0003247	-0.0002662	-0.0003881
1	Lim	Cowlitz	tide	9	-0.0004015	-0.0003266	-0.0004861
1	Lim	Cowlitz	tide	10	-0.0004965	-0.0003928	-0.0006006
1	Lim	Cowlitz	tide	11	-0.0005848	-0.0004731	-0.0007011
1	Lim	Cowlitz	tide	12	-0.0006678	-0.0005232	-0.0008057
1	Lim	Cowlitz	tide	13	-0.0007569	-0.0006035	-0.00091
1	Lim	Cowlitz	tide	14	-0.0008427	-0.0006725	-0.001001
1	Lim	Cowlitz	tide	15	-0.0009189	-0.0007347	-0.0011032
1	Lim	Cowlitz	tide	16	-0.0009985	-0.0007921	-0.0011853
1	Lim	Cowlitz	tide	17	-0.0010897	-0.0008609	-0.0013181
1	Lim	Cowlitz	tide	18	-0.0011679	-0.0009428	-0.0014085
1	Lim	Cowlitz	tide	19	-0.001246	-0.0010007	-0.0015068
1	Lim	Cowlitz	tide	20	-0.0013289	-0.0010574	-0.0015806
1	Lim	Cowlitz	tide	21	-0.0014009	-0.0011024	-0.0017011
1	Lim	Cowlitz	tide	22	-0.001494	-0.0011806	-0.0017786
1	Lim	Cowlitz	tide	23	-0.0015613	-0.0012359	-0.0018797
1	Lim	Cowlitz	tide	24	-0.0016416	-0.0012874	-0.0019731
1	Lim	Cowlitz	tide	25	-0.0016972	-0.0013779	-0.0020764
1	Lim	Cowlitz	tide	26	-0.0017823	-0.0014103	-0.0021352
1	Lim	Cowlitz	tide	27	-0.0018633	-0.0014889	-0.0022083
1	Lim	Cowlitz	tide	28	-0.0019365	-0.0015475	-0.0023223
1	Lim	Cowlitz	tide	29	-0.002009	-0.0015924	-0.0024306
1	Lim	Cowlitz	tide	30	-0.0020616	-0.0016569	-0.0025104
1	Lim	Cowlitz	tide	31	-0.0021777	-0.0017035	-0.0025935
1	Lim	Douglas	ACF	1	-1.67e-05	-4e-06	-3.02e-05
1	Lim	Douglas	ACF	2	-3.43e-05	-8e-06	-6.11e-05
1	Lim	Douglas	ACF	3	-5.06e-05	-1.26e-05	-9.09e-05
1	Lim	Douglas	ACF	4	-6.88e-05	-1.96e-05	-0.0001287
1	Lim	Douglas	ACF	5	-8.28e-05	-2.32e-05	-0.000151
1	Lim	Douglas	ACF	6	-0.000106	-2.75e-05	-0.0001856
1	Lim	Douglas	ACF	7	-0.0001233	-3.15e-05	-0.0002193
1	Lim	Douglas	ACF	8	-0.0001341	-3.7e-05	-0.0002514
1	Lim	Douglas	ACF	9	-0.0001591	-4.11e-05	-0.0002878
1	Lim	Douglas	ACF	10	-0.0001707	-4.97e-05	-0.000318
1	Lim	Douglas	ACF	11	-0.0001762	-5e-05	-0.0003078
1	Lim	Douglas	ACF	12	-0.0001768	-4.83e-05	-0.000322
1	Lim	Douglas	ACF	13	-0.0001739	-5.36e-05	-0.0003154
1	Lim	Douglas	ACF	14	-0.0001721	-4.4e-05	-0.0003078
1	Lim	Douglas	ACF	15	-0.0001713	-4.57e-05	-0.0003177
[truncated: 27,017 more rows]

## Sheet: S4-S8_dictionary
FileName	Description
Supplemental Table S4.csv	Evaluated results of Monte Carlo runs on each scenario in each year, statewide.
Supplemental Table S5.csv	Evaluated results of Monte Carlo runs on each pathway activity per scenario in each year, statewide.
Supplemental Table S6.csv	Evaluated results of Monte Carlo runs on each scenario in each year, per county.
Supplemental Table S7.csv	Evaluated results of Monte Carlo runs on each pathway subactivity per scenario in each year, per county.
Supplemental Table S8.csv	Evaluated results of Monte Carlo runs on each pathway activity per scenario in each year, per county.
Columns	Description	Values or Units
Scenario	Numeric identifier for each scenario.	2=Ambitious, 3=Moderate, 1=Limited
ScenName	Name of each scenario	Amb=Ambitious, Mod=Moderate, Lim=Limited
County	Name of each county (39 counties total)	Adams, Asotin, Benton, Chelan, Clallam, Clark, Columbia, Cowlitz, Douglas, Ferry, Franklin, Garfield, Grant, Grays Harbor, Island, Jefferson, King, Kitsap, Kittitas, Klickitat, Lewis, Lincoln, Mason, Okanogan, Pacific, Pend Oreille, Pierce, San Juan, Skagit, Skamania, Snohomish, Spokane, Stevens, Thurston, Wahkiakum, Walla Walla, Whatcom, Whitman, Yakima
Activity	NCS pathway, where some are a combination of subactivities (defined below)	ACF=avoided conversion of forest, ag=agricultural activities, grass=restoration and avoided conversion of grasslands, ifm=improved forest management (aka extended timber harvest rotations), reforest=replanting after wildfires, rref=riparian reforestation, sage=restoration and avoided conversion of sagebrush-steppe, tide=tidal wetland restoration
Subactivity	Specific NCS activity that is equivalent to or combines with other subactivities to be a NCS pathway	(see Lines 19-37 below)
Year	Consecutive years that the pathway is implemented per each scenario	Range: 1-31 (e.g. representing hypothetical years 2020-2050)
Median	Median of Monte Carlo results in MMT CO2e per year.	Units: MMT CO2e yr-1
CI_High	Confidence Interval at 95th percentile value of Monte Carlo results.	Units: MMT CO2e yr-1
CI_Low	Confidence Interval at 5th percentile value of Monte Carlo results.	Units: MMT CO2e yr-1
Subactivity (Line 13 above)	Activity (Line 12 above)	Description
1f2rur	ACF	avoided conversion of forests to rural development
2f2urb	ACF	avoided conversion of forests to urban development
1cc	ag	cover crop
2nt	ag	no-till
3nm	ag	nutrient management
1grass	grass	restoration and avoided conversion of grassland
1feder	ifm	extended timber harvest on federal lands
2other	ifm	extended timber harvest on other (e.g. nature preserves, local government) lands
3priva	ifm	extended timber harvest on private lands (industrial and non-industrial)
4state	ifm	extended timber harvest on state lands
5prseq	ifm	extended timber harvest on private lands, with additional sequestration by avoiding clearcutting
1intensL	reforest	replanting forest after low intensity wildfire
2intensM	reforest	replanting forest after medium intensity wildfire
3intensH	reforest	replanting forest after high intensity wildfire
1rref	rref	riparian reforestation
1s2ag	sage	restoration of sagebrush-steppe from agricultural uses
2ag2s	sage	avoided conversation of sagebrush-steppe to agricultural uses
1tide	tide	tidal wetland restoration
