# Supplementary material for: Leveraging the potential of nature to meet net zero greenhouse gas emissions in Washington State
Source: PeerJ. 2021 Jul 21;9:e11802. doi: 10.7717/peerj.11802 (PMC8308619; doi:10.7717/peerj.11802)
Supplement: Supplemental Information 10 — The main code which outputs each Monte Carlo iteration and a compilation of those iterations to produce mean and low and high confidence intervals depending on the desired aggregation of NCS pathway, scenario, year, and geography. [file peerj-09-11802-s010.zip]

Archive with 4 entries (4 files):
- input_tables.zip
- README_Supplemental Code.txt
- Supplemental Code S10.R
- Supplemental Code S11.R
