# Supplementary material for: Leveraging the potential of nature to meet net zero greenhouse gas emissions in Washington State
Source: PeerJ. 2021 Jul 21;9:e11802. doi: 10.7717/peerj.11802 (PMC8308619; doi:10.7717/peerj.11802)
Supplement: Supplemental Information 10 — The main code which outputs each Monte Carlo iteration and a compilation of those iterations to produce mean and low and high confidence intervals depending on the desired aggregation of NCS pathway, scenario, year, and geography. [file peerj-09-11802-s010.zip › README_Supplemental Code.txt]

These are R scripts are for calculating potential emissions reductions from Natural Climate Solutions in Washington state, USA. See the input_tables.zip for additional files required as inputs to script S10.

Supplementary Code S10.R calculates CO2e sequestration of Natural Climate Solutions (NCS) pathways by county in Washington, USA. Supplementary Code S11.R calculate median values and confidence intervals for unique combinations of input tables, here with columns named Scenario, ScenName, County, Activity, Subactivity, and Year.
